# Supplementary material for: 7-(6-Bromo­hex­yloxy)-4-methyl-2H-chromen-2-one
Source: Acta Crystallogr Sect E Struct Rep Online. 2012 May 12;68(Pt 6):o1709. doi: 10.1107/S1600536812020442 (PMC3379302; doi:10.1107/S1600536812020442)
Supplement: Supplementary file 2 [file e-68-o1709-Isup2.hkl]

# 
# h,k,l, Fc-squared, Fo-squared, sigma(Fo-squared) and status flag 
# 
data_I
_shelx_title ' A in C2/c' 
_shelx_refln_list_code          4 
_shelx_F_calc_maximum      770.54 
_exptl_crystal_F_000      1392.00 
_reflns_d_resolution_high  0.8108 
 
loop_ 
 _symmetry_equiv_pos_as_xyz 
 'x, y, z' 
 '-x, y, -z+1/2' 
 'x+1/2, y+1/2, z' 
 '-x+1/2, y+1/2, -z+1/2' 
 '-x, -y, -z' 
 'x, -y, z-1/2' 
 '-x+1/2, -y+1/2, -z' 
 'x+1/2, -y+1/2, z-1/2' 
 
_cell_length_a    15.6812 
_cell_length_b     9.5400 
_cell_length_c    22.1036 
_cell_angle_alpha  90.000 
_cell_angle_beta  110.201 
_cell_angle_gamma  90.000 
 
_shelx_F_squared_multiplier     1.000 
 
loop_ 
 _refln_index_h 
 _refln_index_k 
 _refln_index_l 
 _refln_F_squared_calc 
 _refln_F_squared_meas 
 _refln_F_squared_sigma 
 _refln_observed_status 
   4   0   0    47291.87    46239.91    595.69 o 
   6   0   0     1343.11     1382.68     54.63 o 
   8   0   0     2415.92     3336.92    100.86 o 
  10   0   0       23.77       25.22     42.03 o 
  12   0   0     2044.54     1983.66    105.07 o 
  14   0   0     1517.62     1391.09     92.46 o 
  16   0   0      112.55      163.90     71.45 o 
  18   0   0      193.90      382.44     96.66 o 
   1   1   0     1288.47     1340.77     20.80 o 
   3   1   0     8648.19     9024.85    101.85 o 
   5   1   0     2191.94     2065.93     30.29 o 
   7   1   0    20546.65    20869.72    234.52 o 
   9   1   0     7112.48     7062.18    121.84 o 
  11   1   0     7620.92     7629.11    138.16 o 
  13   1   0       58.49       29.42     35.66 o 
  15   1   0     1509.97     1445.89    155.50 o 
  17   1   0      108.36       77.75     53.49 o 
   0   2   0    11609.65    11918.79    218.54 o 
   2   2   0      143.11      134.43      7.13 o 
   4   2   0    13282.15    13215.73    127.62 o 
   6   2   0     9499.60    10409.71    107.56 o 
   8   2   0     7255.07     7092.70     82.64 o 
  10   2   0     2057.94     2321.28     55.81 o 
  12   2   0     1138.15     1156.02     67.24 o 
  14   2   0        4.00      -22.88     40.04 o 
  16   2   0      194.12      235.82     71.45 o 
   1   3   0     1105.05     1241.40     17.72 o 
   3   3   0     4766.55     5347.65     58.78 o 
   5   3   0      577.54      658.38     19.88 o 
   7   3   0      315.08      417.13     19.19 o 
   9   3   0      462.04      527.86     25.23 o 
  11   3   0      220.25      438.60     33.10 o 
  13   3   0       53.72       23.70     37.82 o 
  15   3   0        1.51       -8.81     45.99 o 
  17   3   0       44.98       55.35     60.87 o 
   0   4   0     6099.95     6593.69     98.14 o 
   2   4   0       50.12       27.73     14.04 o 
   4   4   0     1743.59     2421.61     36.22 o 
   6   4   0      214.14      187.50     18.80 o 
   8   4   0       37.00       12.46     16.20 o 
  10   4   0      152.13      102.42     22.21 o 
  12   4   0     1234.70     1022.98     46.87 o 
  14   4   0      365.27      349.31     75.65 o 
  16   4   0        0.68      -51.42     50.26 o 
   1   5   0      724.64      636.51     15.68 o 
   3   5   0     5644.66     5733.50     59.18 o 
   5   5   0     1411.52     1281.05     26.57 o 
   7   5   0     3661.19     3145.40     50.37 o 
   9   5   0     5103.81     4997.91     71.21 o 
  11   5   0      779.61      702.43     33.62 o 
  13   5   0      153.80      161.53     37.96 o 
  15   5   0      103.24       63.04     53.49 o 
   0   6   0    12723.81    13154.36    155.02 o 
   2   6   0       19.24       11.88     10.15 o 
   4   6   0     7093.90     6987.64     73.06 o 
   6   6   0     2193.84     2241.07     37.76 o 
   8   6   0     1347.73     1254.53     50.35 o 
  10   6   0      510.16      414.91     43.86 o 
  12   6   0      453.05      547.93     53.49 o 
  14   6   0       28.95       10.51     50.52 o 
   1   7   0     5932.89     5818.57     86.14 o 
   3   7   0     1325.39     1248.21     29.84 o 
   5   7   0     2124.27     2201.83     46.81 o 
   7   7   0     2031.75     2145.66     67.28 o 
   9   7   0       32.06       45.31     25.08 o 
  11   7   0      937.04     1056.34     57.89 o 
  13   7   0       90.19      121.88     67.24 o 
   0   8   0     5393.36     5169.29    155.50 o 
   2   8   0        1.95      -13.90     22.27 o 
   4   8   0     1158.65     1078.84     55.18 o 
   6   8   0      654.03      606.35     37.96 o 
   8   8   0      491.79      626.32     51.94 o 
  10   8   0      334.52      315.69     48.97 o 
  12   8   0      129.32       58.84     75.65 o 
   1   9   0       28.87       15.84     39.93 o 
   3   9   0       76.11       59.81     38.29 o 
   5   9   0      299.07      256.43     47.55 o 
   7   9   0      343.70      341.64     48.97 o 
   9   9   0      199.21      138.69     47.55 o 
  11   9   0       52.67      121.88     67.24 o 
   0  10   0      122.60       42.03     58.84 o 
   2  10   0       17.78       14.71     41.60 o 
   4  10   0        2.09       -6.09     43.01 o 
   6  10   0        0.02      -62.17     43.01 o 
   8  10   0        0.40        8.41     45.42 o 
   1  11   0       82.23       90.36     53.49 o 
   3  11   0      183.21      222.10     53.49 o 
   5  11   0      121.98      155.50     53.49 o 
 -17   1   1      178.37      183.03     59.21 o 
 -15   1   1       47.60       55.36     43.01 o 
 -13   1   1      107.25      114.82     37.06 o 
 -11   1   1      250.74      259.80     34.08 o 
  -9   1   1      249.49      201.16     21.84 o 
  -7   1   1       69.67      120.55     16.05 o 
  -5   1   1     1516.46     1645.68     24.77 o 
  -3   1   1    25811.84    26247.20    278.14 o 
  -1   1   1     4922.42     5123.06     96.66 o 
   1   1   1     1118.80     1119.19     37.82 o 
   3   1   1     5377.95     4789.89     50.37 o 
   5   1   1     2285.00     2159.31     37.15 o 
   7   1   1     6151.45     6402.79    106.98 o 
   9   1   1     5988.95     6127.39    111.41 o 
  11   1   1      127.96      141.04     34.08 o 
  13   1   1     2536.45     2315.71     81.68 o 
  15   1   1        5.47       -2.10     41.60 o 
  17   1   1       23.26      105.93     57.89 o 
 -18   2   1       33.13       -9.91     58.84 o 
 -16   2   1      196.81      204.34     54.44 o 
 -14   2   1     3161.34     2832.62    140.79 o 
 -12   2   1       91.96       68.20     29.94 o 
 -10   2   1     1869.16     1791.00     48.53 o 
  -8   2   1     2435.74     2437.67     62.43 o 
  -6   2   1    18200.86    19059.31    182.64 o 
  -4   2   1      955.12     1060.39     19.88 o 
  -2   2   1    65014.43    66226.29    598.11 o 
   0   2   1     6770.82     7117.90     82.87 o 
   2   2   1      401.56      374.04     13.60 o 
   4   2   1     1317.70     1381.50     26.69 o 
   6   2   1    14123.64    13972.09    139.63 o 
   8   2   1     1379.42     1438.66     53.17 o 
  10   2   1     7843.13     7684.62    136.70 o 
  12   2   1     2402.18     2313.19     77.27 o 
  14   2   1       60.64       33.48     43.01 o 
  16   2   1      123.02      125.64     56.23 o 
 -17   3   1      283.14      347.62    109.27 o 
 -15   3   1      122.93       98.76     52.53 o 
 -13   3   1      339.36      358.46     37.96 o 
 -11   3   1     2784.81     2699.43     98.75 o 
  -9   3   1     6391.73     6276.34     88.54 o 
  -7   3   1     5397.03     5091.53     73.40 o 
  -5   3   1    24407.91    25042.32    337.27 o 
  -3   3   1    17380.94    18004.76    169.60 o 
  -1   3   1    29694.24    30003.85    224.10 o 
   1   3   1    20962.74    21667.31    179.98 o 
   3   3   1    16008.83    16487.97    157.05 o 
   5   3   1    17756.31    17831.48    172.79 o 
   7   3   1     3743.79     3378.92     49.27 o 
   9   3   1     4592.16     4359.90     63.38 o 
  11   3   1      232.50      199.34     30.67 o 
  13   3   1      737.30      690.86     54.92 o 
  15   3   1       12.00       24.02     51.94 o 
  17   3   1      190.31      249.60     68.16 o 
 -16   4   1      151.37      205.93     57.89 o 
 -14   4   1      834.61      962.21     54.15 o 
 -12   4   1     4819.01     4762.21     90.50 o 
 -10   4   1     2083.08     2123.33     58.23 o 
  -8   4   1      724.21      677.34     31.54 o 
  -6   4   1    14088.00    13379.93    135.96 o 
  -4   4   1     8512.83     9970.53    102.36 o 
  -2   4   1    36425.18    38414.35    287.00 o 
   0   4   1      954.75      996.71     22.34 o 
   2   4   1     8421.38     7515.75     70.53 o 
   4   4   1    19897.72    21340.51    183.00 o 
   6   4   1    12775.23    13061.90    134.46 o 
   8   4   1      757.41      767.09     26.74 o 
  10   4   1      569.61      550.89     29.31 o 
  12   4   1       58.79       90.67     33.10 o 
  14   4   1      532.60      542.47     57.89 o 
  16   4   1      404.29      538.76     68.35 o 
 -15   5   1       85.85      179.31     42.53 o 
 -13   5   1      284.40      401.20     42.06 o 
 -11   5   1      556.86      578.76     32.32 o 
  -9   5   1     5458.05     5661.71     69.06 o 
  -7   5   1     1319.69     1403.22     38.82 o 
  -5   5   1     3374.09     3495.05     50.27 o 
  -3   5   1      217.92      198.44     11.05 o 
  -1   5   1      380.76      366.85     14.90 o 
   1   5   1      394.86      336.92     26.13 o 
   3   5   1     3710.15     3899.50     45.33 o 
   5   5   1     9442.48     9321.54     91.28 o 
   7   5   1     1010.79     1013.73     31.52 o 
   9   5   1     8539.38     8516.60    189.87 o 
  11   5   1       35.96       49.38     25.22 o 
  13   5   1      926.81     1168.03     57.53 o 
  15   5   1        7.72        6.77     53.24 o 
 -14   6   1        6.13       50.43     50.52 o 
 -12   6   1       69.15       92.46     41.60 o 
 -10   6   1       92.82      170.29     30.26 o 
  -8   6   1       22.29       10.81     23.37 o 
  -6   6   1      379.45      461.57     20.57 o 
  -4   6   1      256.44      245.50     14.88 o 
  -2   6   1     4821.33     5095.48     83.64 o 
   0   6   1      169.01      156.35     14.60 o 
   2   6   1     3475.94     3406.54     50.72 o 
   4   6   1      415.38      426.87     18.81 o 
   6   6   1       46.43       26.09     16.11 o 
   8   6   1      149.90      137.97     25.98 o 
  10   6   1      102.28       45.50     25.08 o 
  12   6   1       45.40       33.62     41.60 o 
  14   6   1      106.58      247.96     75.65 o 
 -13   7   1        3.26       45.28     45.99 o 
 -11   7   1       63.43       92.46     35.66 o 
  -9   7   1      766.22      603.62     28.84 o 
  -7   7   1      563.59      562.78     30.94 o 
  -5   7   1      390.30      354.31     33.91 o 
  -3   7   1      104.18      103.03     18.27 o 
  -1   7   1     3571.56     3577.10     53.18 o 
   1   7   1     2860.28     2863.56     55.70 o 
   3   7   1      281.99      266.46     38.04 o 
   5   7   1        0.50       20.26     22.83 o 
   7   7   1       10.84        6.04     33.25 o 
   9   7   1        4.54       28.53     29.86 o 
  11   7   1       22.21       56.04     33.97 o 
  13   7   1       32.22       58.84     67.24 o 
 -12   8   1       48.43      -67.24     67.24 o 
 -10   8   1       35.77       73.10     65.14 o 
  -8   8   1      582.76      510.40     38.82 o 
  -6   8   1     1110.90      998.76     55.82 o 
  -4   8   1      322.22      283.18     39.93 o 
  -2   8   1     2232.77     2284.97     58.13 o 
   0   8   1     5702.75     5653.46     92.73 o 
   2   8   1      814.53      841.26     38.94 o 
   4   8   1      386.83      346.28     32.29 o 
   6   8   1     1012.46     1045.97     77.75 o 
   8   8   1      194.28       92.46     38.63 o 
  10   8   1       31.41      -23.33     43.01 o 
  12   8   1      181.39      105.07     75.65 o 
 -11   9   1       67.64       92.46     67.24 o 
  -9   9   1      523.18      451.61     53.49 o 
  -7   9   1       20.03        6.47     38.29 o 
  -5   9   1      499.33      581.24     50.52 o 
  -3   9   1      159.39      205.69     79.85 o 
  -1   9   1      136.33      190.37     69.34 o 
   1   9   1     1055.79     1089.11    105.07 o 
   3   9   1      187.94      201.52     48.33 o 
   5   9   1     1092.23      962.65     57.89 o 
   7   9   1        6.57        6.69     34.72 o 
   9   9   1      252.08      334.74     53.49 o 
  11   9   1        7.47       44.13     50.52 o 
  -8  10   1       33.08       22.54     48.97 o 
  -6  10   1      474.89      518.02     90.36 o 
  -4  10   1       45.45       -7.68     43.01 o 
  -2  10   1     1246.70     1250.71     68.16 o 
   0  10   1       51.67       10.87     43.01 o 
   2  10   1      330.37      363.87     52.53 o 
   4  10   1       69.65        6.30     44.58 o 
   6  10   1      475.62      447.36     54.92 o 
   8  10   1       15.72      -36.20     45.99 o 
  -5  11   1        9.23      -45.03     51.94 o 
  -3  11   1      501.39      569.16     62.19 o 
  -1  11   1       75.61       58.84     75.65 o 
   1  11   1      144.07      107.17     52.53 o 
   3  11   1        5.29      -23.24     50.26 o 
   5  11   1      285.26      236.51     59.21 o 
 -18   0   2       50.35       63.04     84.05 o 
 -16   0   2     3346.49     3252.87    151.30 o 
 -14   0   2      520.06      500.12     67.24 o 
 -12   0   2     3790.76     3963.12    130.28 o 
 -10   0   2       55.88        4.20     37.82 o 
  -8   0   2    56522.45    57156.37   1071.68 o 
  -4   0   2    59744.04    59551.59   1096.90 o 
  -2   0   2      755.48      861.55     25.22 o 
   2   0   2     9172.78     9636.73    184.92 o 
   4   0   2    46146.46    45426.71    819.52 o 
   6   0   2      125.55      105.07     25.22 o 
   8   0   2     1947.20     1567.60     71.45 o 
  10   0   2     2744.33     2752.75    105.07 o 
  12   0   2     1478.58     1328.05     88.26 o 
  14   0   2       50.88      189.12     67.24 o 
  16   0   2      468.53      462.29     84.05 o 
 -17   1   2        6.77      -35.72     47.55 o 
 -15   1   2      228.16      319.14     48.97 o 
 -13   1   2      260.40      279.64     42.03 o 
 -11   1   2     6008.45     5815.02     92.99 o 
  -9   1   2     1939.30     1706.52     70.28 o 
  -7   1   2     3176.75     2883.73     42.52 o 
  -5   1   2    15137.92    15313.14    170.58 o 
  -3   1   2      110.88      121.88      7.88 o 
  -1   1   2    29001.77    30674.45   1071.68 o 
   1   1   2    35051.28    34257.80    433.87 o 
   3   1   2    60456.43    59520.21    750.36 o 
   5   1   2     8083.40     7995.75    121.84 o 
   7   1   2    34891.00    36936.24    487.37 o 
   9   1   2      873.81      976.56     45.99 o 
  11   1   2     4942.54     4871.07    197.53 o 
  13   1   2      546.51      674.65     54.92 o 
  15   1   2      664.75      716.96     88.26 o 
  17   1   2        3.45      -60.78     57.44 o 
 -18   2   2       55.62        9.07     92.46 o 
 -16   2   2      216.65      305.59     57.89 o 
 -14   2   2      325.05      323.58     45.99 o 
 -12   2   2      865.08      999.51     42.53 o 
 -10   2   2        6.03      -22.47     20.13 o 
  -8   2   2     4744.90     4923.85     69.75 o 
  -6   2   2      500.35      559.67     17.39 o 
  -4   2   2    18482.17    18981.33    177.46 o 
  -2   2   2      102.55      109.40     10.31 o 
   0   2   2    16715.95    17654.73    189.17 o 
   2   2   2    23106.87    23934.54    253.15 o 
   4   2   2     4478.55     4596.98     75.83 o 
   6   2   2      923.22      936.67     25.08 o 
   8   2   2     3386.10     3453.51     96.66 o 
  10   2   2       27.99       -4.20     26.75 o 
  12   2   2     2477.64     2553.26     83.21 o 
  14   2   2      284.42      361.43     54.92 o 
  16   2   2        2.32       46.23     59.43 o 
 -17   3   2       16.32      -69.16     67.24 o 
 -15   3   2        0.45      -72.50     48.33 o 
 -13   3   2     1014.95      919.82     68.22 o 
 -11   3   2     1406.30     1148.10     45.25 o 
  -9   3   2      698.55      760.83     29.43 o 
  -7   3   2        2.08       20.07     18.80 o 
  -5   3   2     3940.36     4349.11     56.41 o 
  -3   3   2    15559.84    17470.90    147.26 o 
  -1   3   2      528.38      564.90     26.17 o 
   1   3   2     4442.53     4508.14     49.68 o 
   3   3   2     7742.28     8702.76     80.41 o 
   5   3   2      224.55      171.14     20.62 o 
   7   3   2      314.75      375.60     19.88 o 
   9   3   2     2842.16     2855.75     66.12 o 
  11   3   2      653.75      820.98     51.94 o 
  13   3   2        1.43      -37.07     41.29 o 
  15   3   2       30.50       77.40     53.24 o 
  17   3   2        6.45       54.44     96.66 o 
 -16   4   2        0.72       92.46     67.24 o 
 -14   4   2      143.12       95.20     35.38 o 
 -12   4   2     3953.87     4311.97     97.08 o 
 -10   4   2       13.46       -4.08     19.38 o 
  -8   4   2      135.13      102.58     17.27 o 
  -6   4   2      173.74      222.76     16.02 o 
  -4   4   2    14824.38    15765.18    153.20 o 
  -2   4   2     3330.99     3769.02     39.67 o 
   0   4   2     3130.75     3550.70     37.06 o 
   2   4   2     2473.76     2695.69     32.85 o 
   4   4   2     4068.32     3981.52     49.75 o 
   6   4   2      504.04      524.95     21.99 o 
   8   4   2      576.42      479.25     23.11 o 
  10   4   2      619.76      616.31     34.58 o 
  12   4   2      292.85      155.50     41.60 o 
  14   4   2       30.40       33.62     44.58 o 
  16   4   2       55.70       58.12     60.87 o 
 -15   5   2      147.32      114.29     98.76 o 
 -13   5   2      111.10      113.47     36.40 o 
 -11   5   2     2248.73     1886.75     56.40 o 
  -9   5   2     2087.22     1940.79     41.63 o 
  -7   5   2     2752.26     2730.40     85.31 o 
  -5   5   2     2319.35     2320.06     38.45 o 
  -3   5   2     4224.88     4329.84     49.97 o 
  -1   5   2       65.61      137.89     10.53 o 
   1   5   2    10444.69    11186.99    101.30 o 
   3   5   2     3428.04     3072.85     39.15 o 
   5   5   2      945.07     1036.62     35.16 o 
   7   5   2     2976.36     2699.31     47.78 o 
   9   5   2      468.09      449.34     28.31 o 
  11   5   2      806.03      656.43     34.52 o 
  13   5   2       54.59       77.56     75.65 o 
  15   5   2       97.02       19.85     53.24 o 
 -16   6   2        8.02      -22.41     57.89 o 
 -14   6   2      239.79      230.01     52.53 o 
 -12   6   2     1505.42     1548.69     71.32 o 
 -10   6   2       55.08       -8.41     35.66 o 
  -8   6   2     4716.52     4508.21    118.18 o 
  -6   6   2        9.43       -9.07     15.36 o 
  -4   6   2     4934.05     4977.32     58.55 o 
  -2   6   2     1707.40     1884.53     32.47 o 
   0   6   2    14082.31    13945.84    121.85 o 
   2   6   2     3567.91     3496.74     43.57 o 
   4   6   2     3786.16     3644.32     47.08 o 
   6   6   2     3124.99     2849.44     44.28 o 
   8   6   2      120.02      147.88     20.83 o 
  10   6   2      321.78      289.10     29.19 o 
  12   6   2      947.93      976.49     62.41 o 
  14   6   2      463.48      428.67     88.26 o 
 -15   7   2      455.53      519.72     68.35 o 
 -13   7   2       13.91      102.36     45.99 o 
 -11   7   2      933.00      984.55     47.42 o 
  -9   7   2      866.62      970.53     36.73 o 
  -7   7   2      271.93      303.91     32.49 o 
  -5   7   2     2057.19     2081.30     39.36 o 
  -3   7   2      302.20      269.10     23.10 o 
  -1   7   2     4080.22     4190.21     53.41 o 
   1   7   2     1608.19     1569.40     50.95 o 
   3   7   2     7237.81     7191.93    130.28 o 
   5   7   2     1459.79     1320.26     58.84 o 
   7   7   2     2130.64     2166.90    218.54 o 
   9   7   2        2.50       -8.01     27.03 o 
  11   7   2      679.36      785.56     60.34 o 
  13   7   2        8.13      -35.49     53.24 o 
 -12   8   2      217.64      302.05     51.94 o 
 -10   8   2       13.25       11.57     24.78 o 
  -8   8   2     1101.18     1153.19     48.41 o 
  -6   8   2       61.45       39.22     26.69 o 
  -4   8   2     1223.69     1173.54     45.25 o 
  -2   8   2     1209.04     1177.13     45.97 o 
   0   8   2      423.79      459.97     38.19 o 
   2   8   2     2202.65     1941.33     53.27 o 
   4   8   2     1765.94     1718.27     63.84 o 
   6   8   2        7.19       36.73     34.08 o 
   8   8   2      684.38      775.67     56.46 o 
  10   8   2       70.53       99.13     50.43 o 
  12   8   2      335.05      508.52     92.46 o 
 -11   9   2        8.11       54.63     67.24 o 
  -9   9   2       19.00       44.35     43.01 o 
  -7   9   2      275.57      330.42     48.97 o 
  -5   9   2      251.10      369.65    102.97 o 
  -3   9   2     1177.77     1138.88     62.41 o 
  -1   9   2      364.94      323.43     69.34 o 
   1   9   2      318.88      280.31     45.99 o 
   3   9   2      151.22      175.42     32.29 o 
   5   9   2       21.10      -10.66     31.36 o 
   7   9   2      262.46      273.24     50.52 o 
   9   9   2      172.58      123.98     50.52 o 
  11   9   2       45.58      126.78     53.24 o 
  -8  10   2        0.49       13.79     47.27 o 
  -6  10   2        5.83        7.46     45.99 o 
  -4  10   2       73.75       49.71     43.01 o 
  -2  10   2       38.43      -46.23     44.58 o 
   0  10   2       24.09       19.06     41.29 o 
   2  10   2       21.81      -46.23     38.63 o 
   4  10   2        1.99       -4.20     41.60 o 
   6  10   2        8.79      -39.93     44.58 o 
   8  10   2       25.15       29.94     63.04 o 
  -5  11   2        0.24       18.91     53.49 o 
  -3  11   2        0.89       -6.75     48.97 o 
  -1  11   2        1.26      -35.72     52.53 o 
   1  11   2       82.63       43.68     48.97 o 
   3  11   2        0.72        6.30     60.94 o 
   5  11   2        0.23      -25.46     51.94 o 
 -17   1   3      162.07      151.46    128.18 o 
 -15   1   3       28.79      -25.22     44.58 o 
 -13   1   3      247.77      204.10     48.33 o 
 -11   1   3      155.20      200.82     26.69 o 
  -9   1   3     1506.55     1280.34     92.46 o 
  -7   1   3       22.98       38.78     11.41 o 
  -5   1   3      793.46      724.96     29.72 o 
  -3   1   3    80085.57    79299.19    819.87 o 
  -1   1   3       12.50       27.32      4.20 o 
   1   1   3    97477.41    90445.17    866.23 o 
   3   1   3     2565.43     2504.39     65.14 o 
   5   1   3      789.26      644.18     28.11 o 
   7   1   3      806.87      757.38     37.06 o 
   9   1   3       24.20       18.80     28.11 o 
  11   1   3       21.89       35.62     46.23 o 
  13   1   3       51.59       84.52     44.13 o 
  15   1   3       79.52      113.47     69.34 o 
  17   1   3      131.19       18.35     65.14 o 
 -18   2   3      205.05       71.67     54.92 o 
 -16   2   3        2.73       66.02     45.99 o 
 -14   2   3     1044.66      964.42     47.42 o 
 -12   2   3       11.58       33.35     25.80 o 
 -10   2   3     8258.13     8159.69    114.78 o 
  -8   2   3       52.43       71.99     18.04 o 
  -6   2   3    13155.41    13461.17    132.13 o 
  -4   2   3     1403.92     1431.52     22.85 o 
  -2   2   3    11876.16    11910.48    131.73 o 
   0   2   3      604.87      559.32     11.29 o 
   2   2   3    35854.77    34522.38    315.09 o 
   4   2   3     8374.37     8921.89     92.97 o 
   6   2   3     7681.37     7191.14    161.55 o 
   8   2   3     7232.71     7382.21    127.78 o 
  10   2   3      958.33      812.05     81.95 o 
  12   2   3     1275.91     1194.84     98.76 o 
  14   2   3      337.28      321.32     53.49 o 
  16   2   3      409.86      383.83     65.18 o 
 -17   3   3      297.51      345.72     57.89 o 
 -15   3   3       32.64       28.73     37.82 o 
 -13   3   3     4021.14     3820.14     81.52 o 
 -11   3   3     1084.38     1009.08     41.11 o 
  -9   3   3     7950.87     7777.03    117.67 o 
  -7   3   3     7370.31     7549.29     84.33 o 
  -5   3   3     7877.15     7694.32     88.18 o 
  -3   3   3    19797.90    19916.19    168.50 o 
  -1   3   3     6079.06     6167.67     76.74 o 
   1   3   3    17084.18    16780.64    163.78 o 
   3   3   3       57.48       44.20      8.13 o 
   5   3   3    14220.11    14151.51    141.83 o 
   7   3   3      557.09      685.35     24.87 o 
   9   3   3     6755.13     6379.66    118.87 o 
  11   3   3      462.99      503.43     48.97 o 
  13   3   3     1242.44     1317.71     71.32 o 
  15   3   3       57.45       72.89     96.66 o 
 -16   4   3      183.23      292.24     56.99 o 
 -14   4   3      538.93      683.92     45.97 o 
 -12   4   3     6405.74     5963.08    134.84 o 
 -10   4   3     4704.54     4776.74     67.76 o 
  -8   4   3      372.25      446.99     21.32 o 
  -6   4   3     7038.20     7049.91     79.64 o 
  -4   4   3     1945.81     2489.30     50.56 o 
  -2   4   3    36165.21    36528.27    337.16 o 
   0   4   3     4560.41     4555.45     62.99 o 
   2   4   3     4276.19     3518.24     40.35 o 
   4   4   3     2626.41     2455.82     40.49 o 
   6   4   3     5856.47     5894.32     83.10 o 
   8   4   3     5502.52     5581.79    106.58 o 
  10   4   3    16169.80    15191.31    189.93 o 
  12   4   3     1217.70     1288.30     66.81 o 
  14   4   3       22.16       74.66     50.26 o 
  16   4   3      122.35      146.79     60.43 o 
 -17   5   3       97.02       89.31     63.04 o 
 -15   5   3       10.39        3.80     69.34 o 
 -13   5   3     1270.72     1416.01     54.96 o 
 -11   5   3        9.60       18.12     29.41 o 
  -9   5   3     1022.95     1250.72     40.77 o 
  -7   5   3     1930.85     2235.44     40.51 o 
  -5   5   3     1452.67     1305.15     30.87 o 
  -3   5   3    14511.93    15331.95    123.21 o 
  -1   5   3     2092.63     2135.03     48.55 o 
   1   5   3    21977.37    22446.34    286.88 o 
   3   5   3        1.59        1.56     10.40 o 
   5   5   3     2899.86     3062.17     42.02 o 
   7   5   3       80.96      117.09     19.88 o 
   9   5   3       66.81       31.90     22.83 o 
  11   5   3      243.03      304.77     40.14 o 
  13   5   3      299.91      425.69     90.36 o 
  15   5   3       93.66        2.10     59.43 o 
 -16   6   3       58.61       39.93     56.46 o 
 -14   6   3      122.52      224.67     54.92 o 
 -12   6   3        9.46       41.56     42.03 o 
 -10   6   3      238.67      378.09     32.73 o 
  -8   6   3      100.42      122.38     21.48 o 
  -6   6   3      238.88      273.76     19.01 o 
  -4   6   3      553.62      519.85     20.16 o 
  -2   6   3     1157.64     1056.72     30.49 o 
   0   6   3     1687.85     1629.66     33.42 o 
   2   6   3     1262.64     1226.26     27.83 o 
   4   6   3      291.30      288.31     18.74 o 
   6   6   3      141.07      187.61     18.68 o 
   8   6   3      271.90      291.34     26.74 o 
  10   6   3      154.71      136.08     33.10 o 
  12   6   3      178.19      256.83     39.30 o 
  14   6   3       48.81      117.67     79.85 o 
 -15   7   3      168.59      211.26     60.87 o 
 -13   7   3       30.61       86.60     48.97 o 
 -11   7   3        2.61      -23.66     40.04 o 
  -9   7   3      513.49      534.74     28.12 o 
  -7   7   3        6.22       13.58     18.26 o 
  -5   7   3      531.32      490.74     25.54 o 
  -3   7   3       96.74       91.53     19.68 o 
  -1   7   3      683.16      723.70     27.67 o 
   1   7   3       71.55       53.05     20.33 o 
   3   7   3       33.11       33.79     38.67 o 
   5   7   3       13.22       28.87     35.53 o 
   7   7   3      871.63      907.83     50.52 o 
   9   7   3        3.27      -21.01     35.66 o 
  11   7   3      143.78      138.18     52.53 o 
  13   7   3      544.60      487.51     88.26 o 
 -12   8   3        3.69       33.62     67.24 o 
 -10   8   3      460.66      429.49     34.11 o 
  -8   8   3      704.56      598.94     34.01 o 
  -6   8   3       54.92       89.00     33.50 o 
  -4   8   3      111.07      131.08     29.91 o 
  -2   8   3     2017.08     2021.89     70.24 o 
   0   8   3     1327.53     1190.61     70.03 o 
   2   8   3      483.00      458.17     52.53 o 
   4   8   3       61.11      -10.51     32.69 o 
   6   8   3       31.61       34.32     42.03 o 
   8   8   3      108.58      104.92     41.29 o 
  10   8   3      118.80      107.61     54.63 o 
  12   8   3       19.87      -17.53     81.95 o 
  -9   9   3      125.66       98.76     44.58 o 
  -7   9   3      227.79      237.51     47.55 o 
  -5   9   3      235.77      222.48     43.01 o 
  -3   9   3     1048.87     1111.07     79.85 o 
  -1   9   3      314.40      382.05     37.96 o 
   1   9   3     1530.89     1540.94     54.74 o 
   3   9   3       75.04       53.64     31.95 o 
   5   9   3      624.30      615.58     51.94 o 
   7   9   3       55.06      134.49     47.55 o 
   9   9   3      268.65      292.18     53.49 o 
 -10  10   3      139.47      172.31     79.85 o 
  -8  10   3        1.70      -26.03     45.99 o 
  -6  10   3      341.04      355.22     60.94 o 
  -4  10   3      161.43      244.55     48.97 o 
  -2  10   3      615.53      800.73     67.24 o 
   0  10   3       73.89       79.29     44.28 o 
   2  10   3      867.73      916.07    161.80 o 
   4  10   3      118.77       89.48     45.99 o 
   6  10   3      162.40      197.05     63.04 o 
   8  10   3       87.52      176.51     79.85 o 
  -5  11   3       53.23      132.38     56.46 o 
  -3  11   3       79.90       -9.97     51.94 o 
  -1  11   3       49.83       41.21     45.99 o 
   1  11   3       64.74      100.16     53.24 o 
   3  11   3       28.92       78.37     54.92 o 
   5  11   3      353.52      299.21     62.19 o 
 -18   0   4       23.43      159.70     88.26 o 
 -16   0   4       28.60        8.41     71.45 o 
 -14   0   4       26.29       -4.20     50.43 o 
 -12   0   4     3296.30     3517.64    126.08 o 
 -10   0   4     5935.39     5830.87    109.83 o 
  -8   0   4     5761.39     5221.10     93.57 o 
  -6   0   4     1771.96     1981.70     45.99 o 
  -4   0   4    30581.43    30583.90    483.31 o 
   0   0   4    10202.87    10195.69    193.32 o 
   2   0   4    43917.94    44615.59    802.71 o 
   4   0   4    15275.28    14158.81    277.38 o 
   6   0   4    42358.40    46485.78    857.35 o 
   8   0   4    10293.93     9935.12    226.94 o 
  10   0   4     3839.48     3807.62    130.28 o 
  12   0   4       78.48       37.82     54.63 o 
  14   0   4     4269.73     3870.66    151.30 o 
  16   0   4        4.03       79.85     79.85 o 
 -17   1   4      258.83      219.58     58.84 o 
 -15   1   4     1321.90     1264.87     69.79 o 
 -13   1   4     1769.90     1834.45     58.13 o 
 -11   1   4     3780.16     3623.41     87.34 o 
  -9   1   4    16398.07    17088.59    179.41 o 
  -7   1   4     1741.25     1733.45     37.15 o 
  -5   1   4    34878.55    35119.50    324.01 o 
  -3   1   4      615.50      503.71     15.71 o 
  -1   1   4    19700.77    20895.21    222.31 o 
   1   1   4    18721.69    18779.07    174.35 o 
   3   1   4    37472.13    37177.45    479.93 o 
   5   1   4     1729.69     1800.72     45.99 o 
   7   1   4    10360.27     9536.13    150.05 o 
   9   1   4     1319.16     1606.17     88.26 o 
  11   1   4     1903.09     1773.75     71.14 o 
  13   1   4       11.58       14.32     40.04 o 
  15   1   4      479.33      401.63     59.43 o 
 -18   2   4       67.48        2.45     69.34 o 
 -16   2   4      216.63      205.22     47.27 o 
 -14   2   4      273.70      240.30     37.96 o 
 -12   2   4       19.81       15.23     25.00 o 
 -10   2   4      131.85      139.22     22.56 o 
  -8   2   4     2906.89     3162.27     44.85 o 
  -6   2   4      565.33      604.21     20.50 o 
  -4   2   4    50147.61    50564.30    407.30 o 
  -2   2   4     3881.55     3972.01     61.53 o 
   0   2   4     8828.34     8551.84     83.90 o 
   2   2   4     2663.86     2779.01     50.76 o 
   4   2   4      460.46      362.18     19.64 o 
   6   2   4     2286.01     2498.53     62.41 o 
   8   2   4      508.79      498.03     35.66 o 
  10   2   4     2194.85     2402.49     74.29 o 
  12   2   4        7.01       23.11     52.53 o 
  14   2   4      518.21      676.73     65.38 o 
  16   2   4        1.96        4.96     57.89 o 
 -17   3   4        0.74       43.35     51.43 o 
 -15   3   4      151.04      240.58     41.11 o 
 -13   3   4      863.80     1038.56     46.87 o 
 -11   3   4     1492.29     1669.58     64.65 o 
  -9   3   4      187.75      242.43     18.30 o 
  -7   3   4      122.38      124.08     13.89 o 
  -5   3   4     3370.25     3976.78     92.35 o 
  -3   3   4     1138.19     1077.49     63.23 o 
  -1   3   4     2476.45     2409.20     39.58 o 
   1   3   4    13000.09    14740.70    142.68 o 
   3   3   4      830.91      861.78     18.53 o 
   5   3   4       79.56       83.13     13.54 o 
   7   3   4      815.20      924.82     50.57 o 
   9   3   4     3290.03     3023.13     78.71 o 
  11   3   4      106.43       37.82     58.84 o 
  13   3   4        0.78       11.01     46.23 o 
  15   3   4       13.26      -37.47     53.24 o 
 -16   4   4        0.56      -11.21     42.93 o 
 -14   4   4       30.44      -16.13     35.53 o 
 -12   4   4     1152.61      984.87     37.74 o 
 -10   4   4       18.49       23.75     17.90 o 
  -8   4   4     1598.96     1491.81     33.13 o 
  -6   4   4     1280.67     1250.23     33.00 o 
  -4   4   4     3474.30     3544.75     51.46 o 
  -2   4   4      440.69      480.74     24.16 o 
   0   4   4     4011.87     3993.31     51.18 o 
   2   4   4     3306.73     3733.43     42.04 o 
   4   4   4     2082.89     2202.52     34.07 o 
   6   4   4        5.84      -13.73     14.48 o 
   8   4   4      772.85      684.47     33.10 o 
  10   4   4     3312.96     3570.32     92.12 o 
  12   4   4       12.43       60.94     47.55 o 
  14   4   4        0.92       75.65     50.52 o 
 -17   5   4       12.22      -21.81     54.92 o 
 -15   5   4      527.16      535.85     59.43 o 
 -13   5   4       42.16       23.11     41.60 o 
 -11   5   4      726.21      662.34     37.96 o 
  -9   5   4      370.91      343.83     22.04 o 
  -7   5   4      287.17      213.42     16.79 o 
  -5   5   4     3252.10     3170.03     40.69 o 
  -3   5   4      274.45      267.42     19.91 o 
  -1   5   4     1134.09     1090.43     30.89 o 
   1   5   4      219.05      209.65     14.24 o 
   3   5   4     3953.91     3889.31     46.32 o 
   5   5   4       21.83       38.36     14.75 o 
   7   5   4     4664.82     4297.71     57.35 o 
   9   5   4      757.49      761.93     49.38 o 
  11   5   4     1058.29      902.79     48.35 o 
  13   5   4       17.85       12.61    107.17 o 
  15   5   4      133.98       82.80     54.92 o 
 -16   6   4      249.17      295.49     59.21 o 
 -14   6   4       50.47       67.50     48.97 o 
 -12   6   4      383.05      427.53     51.94 o 
 -10   6   4      742.61      739.35     39.42 o 
  -8   6   4     5602.34     5437.76     74.93 o 
  -6   6   4       77.35       79.89     16.37 o 
  -4   6   4    11961.84    11914.54    113.77 o 
  -2   6   4     6196.13     6361.31     84.92 o 
   0   6   4      421.64      396.16     46.30 o 
   2   6   4     1054.74     1045.63     36.23 o 
   4   6   4     2659.15     2822.29     57.57 o 
   6   6   4     1381.42     1235.98     44.17 o 
   8   6   4     2927.35     2821.90     55.60 o 
  10   6   4     1890.24     1809.08     58.23 o 
  12   6   4       32.16       21.20     37.96 o 
  14   6   4      113.72      109.27     92.46 o 
 -15   7   4       71.95       67.58     73.55 o 
 -13   7   4      385.55      571.45     60.87 o 
 -11   7   4      365.52      385.47     48.97 o 
  -9   7   4      763.91      923.41     35.63 o 
  -7   7   4      239.63      276.23     25.70 o 
  -5   7   4     3086.01     3300.00     55.59 o 
  -3   7   4      828.39      842.73     30.29 o 
  -1   7   4     5029.36     5150.96     90.77 o 
   1   7   4      250.25      218.27     24.02 o 
   3   7   4     5063.69     5061.31    124.13 o 
   5   7   4      344.74      470.23     33.79 o 
   7   7   4     2487.12     2272.86     58.13 o 
   9   7   4       31.35      -31.60     54.63 o 
  11   7   4      303.41      379.47     53.24 o 
  13   7   4      385.63      361.43     92.46 o 
 -14   8   4       64.72       50.09     81.95 o 
 -12   8   4      125.82      175.50     41.86 o 
 -10   8   4       52.88       60.94     34.72 o 
  -8   8   4      150.56      225.22     31.05 o 
  -6   8   4      200.98      188.80     26.06 o 
  -4   8   4     4120.98     4044.20     80.07 o 
  -2   8   4        8.92       33.37     28.24 o 
   0   8   4     3650.50     3410.01     70.37 o 
   2   8   4      776.18      833.99     50.26 o 
   4   8   4      269.20      368.75     43.01 o 
   6   8   4     1037.20     1082.66     88.26 o 
   8   8   4      121.71      160.82     44.28 o 
  10   8   4      251.85      239.03     53.24 o 
  12   8   4        7.47        7.97     57.89 o 
  -9   9   4      266.24      210.49     45.99 o 
  -7   9   4       12.84       23.97     40.04 o 
  -5   9   4      213.49      242.35     36.23 o 
  -3   9   4      333.50      407.19     65.27 o 
  -1   9   4      162.18      133.86     33.10 o 
   1   9   4      325.65      331.36     37.64 o 
   3   9   4      359.86      406.68     48.43 o 
   5   9   4      114.30      132.72     45.99 o 
   7   9   4       92.85      199.58     48.97 o 
   9   9   4        2.31      -20.62     47.27 o 
 -10  10   4       25.06        0.00     71.45 o 
  -8  10   4       27.09       12.61     47.55 o 
  -6  10   4       65.71      102.77     48.97 o 
  -4  10   4       24.63        1.49     45.99 o 
  -2  10   4        2.73        2.90     42.40 o 
   0  10   4       24.27       -1.88     54.63 o 
   2  10   4      146.48      165.22     47.27 o 
   4  10   4        1.44      -34.98     45.42 o 
   6  10   4       48.60       70.21     50.26 o 
   8  10   4        3.29      -78.80     52.53 o 
  -5  11   4        0.32      -15.28     48.97 o 
  -3  11   4       13.63      -15.66     56.74 o 
  -1  11   4       17.56       35.72     50.52 o 
   1  11   4       39.81      105.67     98.76 o 
   3  11   4       42.97       62.20     51.94 o 
 -19   1   5        0.27       -9.43     60.87 o 
 -17   1   5        1.51       65.14     53.49 o 
 -15   1   5      726.15      763.01     56.46 o 
 -13   1   5     1361.71     1261.45     61.57 o 
 -11   1   5     5494.40     5384.29     78.25 o 
  -9   1   5      127.79      108.00     15.66 o 
  -7   1   5     2038.91     2001.14     34.01 o 
  -5   1   5       86.07       93.72      8.81 o 
  -3   1   5    10709.58    10929.33    149.87 o 
  -1   1   5       74.48      105.33      7.13 o 
   1   1   5    24003.38    23862.90    286.30 o 
   3   1   5       58.32       39.69     13.13 o 
   5   1   5     5740.93     5915.72    166.01 o 
   7   1   5       14.62      -14.71     20.80 o 
   9   1   5      184.87      121.94     39.93 o 
  11   1   5      154.87      104.91     40.04 o 
  13   1   5      523.05      451.21     54.92 o 
  15   1   5      194.28      261.68     60.87 o 
 -18   2   5       46.07      133.12     54.92 o 
 -16   2   5       56.96       60.56     38.67 o 
 -14   2   5     1559.56     1608.67     98.83 o 
 -12   2   5      598.61      660.86     32.01 o 
 -10   2   5     4623.29     4268.88     72.71 o 
  -8   2   5     1190.56     1192.85     28.09 o 
  -6   2   5     9070.27     8680.01     72.02 o 
  -4   2   5     2891.04     2998.65     36.35 o 
  -2   2   5    30178.69    30522.50    278.78 o 
   0   2   5    20493.46    21127.48    224.79 o 
   2   2   5    11567.59    11311.28    130.11 o 
   4   2   5    14233.39    14761.16    168.99 o 
   6   2   5      516.62      290.86     67.24 o 
   8   2   5     1512.15     1506.47     77.75 o 
  10   2   5      649.46      512.49     45.99 o 
  12   2   5     2697.65     2394.10    157.60 o 
  14   2   5       29.50      -41.76     45.99 o 
  16   2   5      214.91      141.27     63.04 o 
 -17   3   5      228.32      258.22     47.42 o 
 -15   3   5        7.78       16.81     33.97 o 
 -13   3   5     1917.46     1776.62     68.16 o 
 -11   3   5     1563.81     1608.84     57.27 o 
  -9   3   5      477.11      489.89     21.67 o 
  -7   3   5    13898.08    13985.40    124.41 o 
  -5   3   5      321.31      396.29     12.84 o 
  -3   3   5    20852.37    20772.17    228.73 o 
  -1   3   5       17.91       19.44      6.52 o 
   1   3   5    29515.73    29551.01    274.03 o 
   3   3   5      108.43      167.32     13.54 o 
   5   3   5    15600.30    14477.07    169.81 o 
   7   3   5      817.89      956.21     36.18 o 
   9   3   5     9296.12     8921.18    154.53 o 
  11   3   5       41.34       32.11     37.82 o 
  13   3   5     1567.38     1493.91     92.46 o 
  15   3   5      111.88      107.98     57.89 o 
 -16   4   5        0.18       15.77     44.82 o 
 -14   4   5      298.75      365.86     41.11 o 
 -12   4   5     1107.47     1045.23     44.30 o 
 -10   4   5     2032.64     2077.89     52.17 o 
  -8   4   5     1251.74     1322.16     27.69 o 
  -6   4   5    28525.44    29241.10    296.60 o 
  -4   4   5     4406.57     4240.89     50.76 o 
  -2   4   5    16168.45    15730.83    179.46 o 
   0   4   5    14234.89    14917.87    145.66 o 
   2   4   5    27659.24    29692.17    249.07 o 
   4   4   5     6980.64     6537.91     68.52 o 
   6   4   5      974.02      946.64     33.97 o 
   8   4   5     2135.74     2202.56     54.15 o 
  10   4   5     1815.25     1792.04     74.12 o 
  12   4   5     1273.20     1304.83     75.65 o 
  14   4   5       35.61       -8.41     53.49 o 
 -17   5   5       44.74       78.88     57.89 o 
 -15   5   5      473.28      451.55     57.89 o 
 -13   5   5        7.06        3.87     37.06 o 
 -11   5   5     4916.19     5098.08    111.41 o 
  -9   5   5       11.66        4.86     18.15 o 
  -7   5   5     4455.24     4384.69     61.28 o 
  -5   5   5      288.64      254.95     16.93 o 
  -3   5   5     1384.97     1339.46     34.23 o 
  -1   5   5     1140.06     1184.29     51.71 o 
   1   5   5      529.58      434.90     23.03 o 
   3   5   5        2.41       -7.68     11.18 o 
   5   5   5     3675.82     3691.57     66.98 o 
   7   5   5     2378.18     2448.09     50.10 o 
   9   5   5     3100.98     3070.48     91.53 o 
  11   5   5      466.63      542.14     53.49 o 
  13   5   5      357.73      487.27    121.88 o 
 -16   6   5       28.37        8.08     57.89 o 
 -14   6   5       55.98        2.10     50.52 o 
 -12   6   5       90.33       43.23     42.03 o 
 -10   6   5       39.06       81.96     28.91 o 
  -8   6   5      221.76      195.50     28.51 o 
  -6   6   5     1049.24     1052.30     28.46 o 
  -4   6   5     2001.94     1910.95     39.69 o 
  -2   6   5       10.14       20.28     17.69 o 
   0   6   5     6033.94     6008.74     88.07 o 
   2   6   5      165.01      138.27     24.86 o 
   4   6   5      455.39      430.75     23.44 o 
   6   6   5      872.03      902.02     46.71 o 
   8   6   5       68.19      145.76     33.36 o 
  10   6   5        7.79      -13.19     29.31 o 
  12   6   5        4.38      -59.37     39.58 o 
  14   6   5       58.49      102.80     57.44 o 
 -15   7   5      112.82      154.17     56.23 o 
 -13   7   5       26.58      -37.24     43.01 o 
 -11   7   5        8.00      -42.03     41.60 o 
  -9   7   5      261.24      245.85     28.60 o 
  -7   7   5       64.58       64.92     20.85 o 
  -5   7   5      455.48      462.71     27.20 o 
  -3   7   5     2450.33     2470.03     48.63 o 
  -1   7   5     3139.56     3085.11     66.29 o 
   1   7   5        0.63       36.85     22.27 o 
   3   7   5       88.50       71.75     32.62 o 
   5   7   5      429.61      344.61     32.73 o 
   7   7   5      224.31      184.95     32.09 o 
   9   7   5        1.11        8.17     33.80 o 
  11   7   5        8.24      -29.42     48.97 o 
 -14   8   5      116.90       96.66     59.43 o 
 -12   8   5       10.03       27.25     71.45 o 
 -10   8   5      222.80      176.51     41.60 o 
  -8   8   5       27.16       19.30     33.36 o 
  -6   8   5       11.92      -11.68     23.44 o 
  -4   8   5       40.79       38.03     22.97 o 
  -2   8   5     1674.60     1640.56     44.55 o 
   0   8   5      679.99      788.27     94.56 o 
   2   8   5     2292.59     2176.03     84.05 o 
   4   8   5     1073.00     1040.28    144.99 o 
   6   8   5     2697.42     2476.09     80.24 o 
   8   8   5       42.47       39.71     43.01 o 
  10   8   5       32.30       -1.44     47.27 o 
  -9   9   5      378.92      284.53     41.25 o 
  -7   9   5      761.34      850.14     47.68 o 
  -5   9   5      229.46      142.79     35.53 o 
  -3   9   5     1079.88     1016.68     47.68 o 
  -1   9   5      103.40       72.29     33.10 o 
   1   9   5      405.06      535.86     47.55 o 
   3   9   5       39.43       59.30     40.04 o 
   5   9   5      221.02      255.76     98.76 o 
   7   9   5       24.36       67.52     58.84 o 
   9   9   5      340.95      500.47     92.46 o 
 -10  10   5       88.81      -25.22     71.45 o 
  -8  10   5       31.27       35.72     52.53 o 
  -6  10   5      380.02      297.21     60.94 o 
  -4  10   5       10.53        6.30     44.58 o 
  -2  10   5      521.15      491.86     56.46 o 
   0  10   5      428.65      420.71     53.24 o 
   2  10   5      115.19       69.12     37.15 o 
   4  10   5      287.59      218.05     51.43 o 
   6  10   5       71.54       48.70     50.26 o 
  -5  11   5       57.34      129.83     94.56 o 
  -3  11   5      175.13      217.89     73.55 o 
  -1  11   5       26.89       41.04     50.26 o 
   1  11   5      853.17      804.66     66.42 o 
   3  11   5       13.93       33.26     51.94 o 
 -18   0   6       74.96       46.23     75.65 o 
 -16   0   6     1412.81     1349.06    105.07 o 
 -14   0   6       30.66       17.65     36.35 o 
 -12   0   6     3193.42     3313.44     86.18 o 
 -10   0   6     1726.41     1790.97     56.46 o 
  -8   0   6    10460.47     9569.49    205.93 o 
  -6   0   6     5793.17     6098.44     97.93 o 
  -4   0   6     2898.30     2697.50     48.97 o 
  -2   0   6   593738.69   415382.19   5839.02 o 
   0   0   6    12154.20    12532.36    170.86 o 
   2   0   6    33034.77    33369.24    613.59 o 
   4   0   6     9332.19     8859.24    189.12 o 
   6   0   6     2227.44     2832.60     96.66 o 
   8   0   6     9449.46     8438.97    205.93 o 
  10   0   6     2451.72     2618.27    113.47 o 
  12   0   6       40.85      -46.23     54.63 o 
  14   0   6      565.78      634.60     88.26 o 
  16   0   6      108.47      369.84     92.46 o 
 -19   1   6      187.49      274.03     60.87 o 
 -17   1   6      184.92      228.50     51.94 o 
 -15   1   6      239.99      285.42     36.98 o 
 -13   1   6     3346.57     3576.76     76.00 o 
 -11   1   6      234.73      255.57     24.10 o 
  -9   1   6     5983.23     6261.20     78.70 o 
  -7   1   6     3720.99     3763.08     50.37 o 
  -5   1   6     8812.36     8917.03     92.90 o 
  -3   1   6    50713.27    50540.76    409.19 o 
  -1   1   6    13777.78    13356.43    138.91 o 
   1   1   6       19.90        9.70      7.69 o 
   3   1   6    13271.94    12424.72    176.80 o 
   5   1   6     9742.03    10534.25    216.44 o 
   7   1   6    12438.19    11964.32    185.72 o 
   9   1   6     1817.50     2045.68    128.18 o 
  11   1   6     1517.37     1540.31     68.35 o 
  13   1   6     1076.21     1042.39    151.30 o 
  15   1   6       22.65       31.52     53.49 o 
 -18   2   6        8.46      118.14     67.24 o 
 -16   2   6      108.72      114.11     38.67 o 
 -14   2   6        0.53       19.80     29.86 o 
 -12   2   6     2737.01     2880.55     64.67 o 
 -10   2   6      926.48     1033.98     37.96 o 
  -8   2   6     7259.96     7423.39    152.26 o 
  -6   2   6     6436.93     6583.45     57.63 o 
  -4   2   6     2591.95     2637.22     33.42 o 
  -2   2   6     4967.78     4692.68     51.52 o 
   0   2   6     3508.47     3293.75     41.30 o 
   2   2   6     2878.96     2786.73     45.25 o 
   4   2   6       45.28       81.14     19.15 o 
   6   2   6     5725.54     5695.71    103.88 o 
   8   2   6        2.65      -23.11     29.72 o 
  10   2   6     2675.22     2762.54     83.05 o 
  12   2   6      292.65      210.92     47.27 o 
  14   2   6      509.14      542.37     63.84 o 
 -17   3   6       37.99       78.82     43.83 o 
 -15   3   6       30.92        0.67     34.72 o 
 -13   3   6       12.84       24.42     28.05 o 
 -11   3   6       29.98        7.83     22.56 o 
  -9   3   6       48.98       72.63     12.91 o 
  -7   3   6      103.96      100.71     11.59 o 
  -5   3   6      411.09      449.47     15.23 o 
  -3   3   6     1382.01     1467.69     22.93 o 
  -1   3   6     1132.59     1070.50     32.97 o 
   1   3   6     9902.62    10467.43    107.40 o 
   3   3   6     1442.42     1631.95     31.90 o 
   5   3   6      150.40      190.20     20.13 o 
   7   3   6      852.34     1024.12     47.27 o 
   9   3   6     1394.32     1363.97     62.19 o 
  11   3   6       10.58       28.98     43.01 o 
  13   3   6        2.69      -48.33     50.52 o 
  15   3   6       15.04      -48.15     67.24 o 
 -18   4   6       16.39       42.03     62.41 o 
 -16   4   6      338.66      329.43     44.44 o 
 -14   4   6       25.83       63.19     30.72 o 
 -12   4   6      599.89      556.24     37.64 o 
 -10   4   6      161.57      141.10     25.80 o 
  -8   4   6      265.52      228.22     21.82 o 
  -6   4   6     3384.37     3616.92     43.72 o 
  -4   4   6      482.59      503.43     23.37 o 
  -2   4   6      570.82      648.10     24.26 o 
   0   4   6     1791.67     1866.71     30.94 o 
   2   4   6     1524.01     1845.07     34.19 o 
   4   4   6      279.95      264.79     18.74 o 
   6   4   6       22.03       21.60     18.15 o 
   8   4   6      117.26       51.83     26.69 o 
  10   4   6     1955.20     1833.42    119.78 o 
  12   4   6       12.94       28.47     45.42 o 
  14   4   6       26.08       92.91     54.44 o 
 -17   5   6       18.79      -31.58     54.44 o 
 -15   5   6       12.70      -26.57     45.42 o 
 -13   5   6      152.02      202.11     47.55 o 
 -11   5   6      613.63      694.07     48.97 o 
  -9   5   6      810.83      818.06     29.11 o 
  -7   5   6      201.64      157.82     18.45 o 
  -5   5   6     5757.34     5797.02     72.83 o 
  -3   5   6     2877.36     3053.04     43.83 o 
  -1   5   6     6957.98     6745.32     92.87 o 
   1   5   6      106.30      101.56     13.88 o 
   3   5   6     4001.47     3741.82     54.18 o 
   5   5   6      507.46      541.25     25.61 o 
   7   5   6     6624.68     6458.93     87.57 o 
   9   5   6       57.80       31.44     26.10 o 
  11   5   6      769.58      751.82     60.87 o 
  13   5   6       15.37      -36.98     51.94 o 
 -16   6   6        3.66      -49.50     52.51 o 
 -14   6   6        2.44      -27.32     41.60 o 
 -12   6   6      779.14      834.25     59.43 o 
 -10   6   6       56.99       99.20     28.91 o 
  -8   6   6     4191.73     4143.38     62.69 o 
  -6   6   6     1544.35     1696.18     62.48 o 
  -4   6   6     4123.08     3786.76     57.70 o 
  -2   6   6     3540.37     3522.76     63.69 o 
   0   6   6     4389.88     4628.38     75.14 o 
   2   6   6     2279.34     2212.50     50.84 o 
   4   6   6      451.83      415.26     30.52 o 
   6   6   6      690.11      689.12     31.10 o 
   8   6   6      152.96      202.96     27.67 o 
  10   6   6      777.10      828.98     42.44 o 
  12   6   6      289.05      386.22     48.41 o 
 -15   7   6      164.40       98.14     54.44 o 
 -13   7   6      432.32      458.65     57.89 o 
 -11   7   6      464.91      442.40     63.04 o 
  -9   7   6      861.58     1074.95     37.58 o 
  -7   7   6      139.14      137.45     21.99 o 
  -5   7   6     1165.21     1102.15     36.41 o 
  -3   7   6      396.56      370.83     25.22 o 
  -1   7   6     5507.08     5262.77    153.78 o 
   1   7   6        1.32      -28.65     21.57 o 
   3   7   6     5522.28     5305.93     88.60 o 
   5   7   6      534.04      444.14     34.40 o 
   7   7   6     1535.57     1589.00     55.51 o 
   9   7   6      188.05      231.30     40.26 o 
  11   7   6       10.07      -89.02    123.98 o 
 -14   8   6        8.15       10.62     45.25 o 
 -12   8   6      511.73      622.87     60.87 o 
 -10   8   6       42.38       40.58     34.40 o 
  -8   8   6     1608.72     1515.06     49.74 o 
  -6   8   6      299.29      354.42     29.31 o 
  -4   8   6      236.40      267.88     27.67 o 
  -2   8   6     2611.89     2597.18     52.97 o 
   0   8   6      290.29      328.27     32.09 o 
   2   8   6      686.34      649.86     47.55 o 
   4   8   6       14.12       17.48     37.06 o 
   6   8   6      640.16      773.36     65.14 o 
   8   8   6        1.22        8.95     48.33 o 
  10   8   6      234.84      218.75     57.89 o 
 -11   9   6       93.40      100.86     75.65 o 
  -9   9   6      209.19      253.00     48.34 o 
  -7   9   6      172.76      156.21     36.23 o 
  -5   9   6      171.92      193.58     67.42 o 
  -3   9   6       86.60       94.22     35.53 o 
  -1   9   6      315.54      255.33     36.23 o 
   1   9   6        3.96       48.33     38.63 o 
   3   9   6      396.96      346.40     48.97 o 
   5   9   6      270.20      325.45     75.65 o 
   7   9   6      191.76      214.30     51.94 o 
   9   9   6       78.23       83.82     53.24 o 
 -10  10   6        1.22      -21.01     67.24 o 
  -8  10   6        6.09       12.20     45.99 o 
  -6  10   6       34.64       22.78     45.99 o 
  -4  10   6        0.14       -5.76     42.03 o 
  -2  10   6      251.65      230.71     40.09 o 
   0  10   6       26.42       48.46     37.15 o 
   2  10   6       26.24       29.42     44.58 o 
   4  10   6       19.66      -12.48     47.27 o 
   6  10   6        6.79      -33.86     65.14 o 
  -5  11   6      103.72       84.17     73.55 o 
  -3  11   6        5.97      -11.53     51.94 o 
  -1  11   6      100.56       90.18     51.94 o 
   1  11   6       21.63       50.32     53.24 o 
   3  11   6      154.62      221.48     59.21 o 
 -19   1   7        2.68      -18.74     54.92 o 
 -17   1   7       60.82       97.90     50.26 o 
 -15   1   7       23.43       32.70     34.54 o 
 -13   1   7      569.03      531.16     32.01 o 
 -11   1   7      143.60      102.76     19.88 o 
  -9   1   7     1875.43     1809.94     36.73 o 
  -7   1   7     1980.11     1863.65     33.52 o 
  -5   1   7      159.72      178.36     22.98 o 
  -3   1   7     6334.50     6510.65     68.17 o 
  -1   1   7     1948.23     1814.10     31.36 o 
   1   1   7     2558.92     2357.95     34.01 o 
   3   1   7      776.46      853.67     34.08 o 
   5   1   7    11462.84    11480.08    220.64 o 
   7   1   7      749.91      821.76     41.60 o 
   9   1   7     1108.45      976.23     56.74 o 
  11   1   7     1708.68     1560.56     73.55 o 
  13   1   7        6.84      -10.57     67.24 o 
  15   1   7        2.22      -35.26     67.24 o 
 -18   2   7      138.09      135.42     43.54 o 
 -16   2   7      675.16      615.27     46.63 o 
 -14   2   7      120.91       86.52     28.51 o 
 -12   2   7       24.47        3.15     23.37 o 
 -10   2   7     3792.33     3605.02     95.30 o 
  -8   2   7     1416.48     1572.03     36.59 o 
  -6   2   7    17582.10    17343.52    150.09 o 
  -4   2   7    14790.53    14744.60    127.56 o 
  -2   2   7     3729.27     3666.36     44.31 o 
   0   2   7      180.96      182.39     11.74 o 
   2   2   7     2934.64     2941.98     42.44 o 
   4   2   7     6593.25     6425.70     90.50 o 
   6   2   7     1200.92      987.07     81.95 o 
   8   2   7     8895.10     8681.83    153.02 o 
  10   2   7       23.76       55.81     37.06 o 
  12   2   7      358.24      351.55     58.84 o 
  14   2   7        0.12       21.01     54.63 o 
 -17   3   7      108.47       42.40     41.11 o 
 -15   3   7      223.56      279.97     37.64 o 
 -13   3   7       10.26      -30.82     26.69 o 
 -11   3   7     2452.28     2410.64     82.81 o 
  -9   3   7      147.67      131.89     15.82 o 
  -7   3   7    17374.22    18072.77    156.75 o 
  -5   3   7      186.89      175.86     11.83 o 
  -3   3   7    30616.56    29572.36    273.91 o 
  -1   3   7      375.66      400.83     17.59 o 
   1   3   7    27620.86    27312.17    257.25 o 
   3   3   7      697.43      767.52     30.33 o 
   5   3   7    11492.59    11038.04    120.76 o 
   7   3   7      291.60      359.16     60.94 o 
   9   3   7      465.40      447.98     43.01 o 
  11   3   7      628.58      779.97     57.89 o 
  13   3   7      372.16      374.92     60.87 o 
  15   3   7      142.38      283.82     62.41 o 
 -18   4   7      186.80      229.15     62.19 o 
 -16   4   7      151.39      115.57     50.52 o 
 -14   4   7     3414.37     3473.57    113.47 o 
 -12   4   7        6.02       30.47     27.19 o 
 -10   4   7     1867.64     1847.64     49.38 o 
  -8   4   7     1213.19     1215.45     29.51 o 
  -6   4   7      182.00      265.73     14.32 o 
  -4   4   7    13747.29    14242.19    168.01 o 
  -2   4   7     4102.96     3897.87     61.25 o 
   0   4   7     3207.69     2966.94     41.35 o 
   2   4   7      178.47      297.35     17.90 o 
   4   4   7     8691.72     8731.24    100.63 o 
   6   4   7     1530.82     1504.70     39.69 o 
   8   4   7     2270.15     2161.94    123.98 o 
  10   4   7      457.87      384.27     48.97 o 
  12   4   7     1230.22     1359.44     96.66 o 
  14   4   7       35.96       98.76     77.75 o 
 -17   5   7        0.45       35.72     53.49 o 
 -15   5   7        4.87       17.18     38.33 o 
 -13   5   7       17.40       48.93     41.29 o 
 -11   5   7     2194.98     2402.68     77.09 o 
  -9   5   7       10.37       16.22     18.04 o 
  -7   5   7     5379.86     5519.75     71.64 o 
  -5   5   7      292.72      277.24     22.56 o 
  -3   5   7     1973.12     1863.44     43.54 o 
  -1   5   7      187.40      206.06     20.69 o 
   1   5   7     9556.92     9210.72    101.13 o 
   3   5   7     3254.16     3142.45     49.84 o 
   5   5   7     3348.14     3353.50     57.63 o 
   7   5   7     3916.31     3872.82     66.07 o 
   9   5   7      165.08      208.37     58.23 o 
  11   5   7      321.72      319.62     42.01 o 
  13   5   7      211.77      305.55     56.46 o 
 -16   6   7        2.76      -23.46     53.24 o 
 -14   6   7       70.53      139.92     50.43 o 
 -12   6   7      122.41      165.31     44.28 o 
 -10   6   7      215.26      249.73     52.53 o 
  -8   6   7      436.14      429.99     26.99 o 
  -6   6   7        3.56      -10.13     18.15 o 
  -4   6   7      885.99      827.52     35.38 o 
  -2   6   7      150.37      215.05     27.57 o 
   0   6   7     1185.59     1025.32     55.50 o 
   2   6   7       43.01       66.55     24.02 o 
   4   6   7      330.01      343.92     30.67 o 
   6   6   7      348.08      385.23     36.23 o 
   8   6   7       21.44       33.83     33.10 o 
  10   6   7       12.30       15.80     32.32 o 
  12   6   7      130.44      177.63     45.97 o 
 -15   7   7       16.67       27.28     43.24 o 
 -13   7   7      150.13      142.31     71.45 o 
 -11   7   7      256.94      163.71     50.43 o 
  -9   7   7      658.91      722.18     49.13 o 
  -7   7   7      261.91      241.28     27.90 o 
  -5   7   7       12.96        8.99     21.48 o 
  -3   7   7     3740.11     3568.66     70.28 o 
  -1   7   7      565.72      608.68     33.80 o 
   1   7   7       93.65       69.96     25.60 o 
   3   7   7      689.39      700.75     49.27 o 
   5   7   7      512.02      493.94     37.64 o 
   7   7   7      204.58      271.07     37.64 o 
   9   7   7      113.48       91.06     38.82 o 
  11   7   7       24.30       -5.01     42.82 o 
 -14   8   7       30.51      138.15     57.89 o 
 -12   8   7       55.96       75.65     50.52 o 
 -10   8   7       12.51      -17.19     50.43 o 
  -8   8   7       41.03       12.22     26.63 o 
  -6   8   7      278.93      317.69     29.90 o 
  -4   8   7      749.33      815.55     34.54 o 
  -2   8   7     7100.38     7001.16    109.02 o 
   0   8   7      209.82      280.16     32.73 o 
   2   8   7     1129.72     1151.78     45.97 o 
   4   8   7      673.61      807.26     56.46 o 
   6   8   7        5.41       -2.10     44.58 o 
   8   8   7       37.26       10.71     45.42 o 
  10   8   7        4.72        0.12     51.43 o 
 -11   9   7      310.90       92.46     75.65 o 
  -9   9   7      125.92      117.29     36.98 o 
  -7   9   7      625.28      712.67     46.87 o 
  -5   9   7      323.37      282.18     56.61 o 
  -3   9   7      125.23      160.19     34.54 o 
  -1   9   7        0.05       -6.30     38.63 o 
   1   9   7      498.33      560.68     94.56 o 
   3   9   7      104.31       81.73     67.24 o 
   5   9   7      478.84      580.72     67.24 o 
   7   9   7       26.02       58.84     53.49 o 
   9   9   7       66.71       90.41     57.89 o 
  -8  10   7       87.36       92.46     50.52 o 
  -6  10   7      283.69      363.81     44.44 o 
  -4  10   7      564.27      631.70     48.53 o 
  -2  10   7      135.80      117.00     39.58 o 
   0  10   7      221.07      236.81     40.39 o 
   2  10   7      154.83      210.52    115.57 o 
   4  10   7      395.07      335.24     73.55 o 
   6  10   7       75.23      148.41     51.94 o 
  -5  11   7       70.03        4.20     53.49 o 
  -3  11   7      237.22      244.53     54.92 o 
  -1  11   7       13.69      -48.27     48.97 o 
   1  11   7       26.11       76.35     53.24 o 
 -18   0   8      573.28      470.70     84.05 o 
 -16   0   8      538.24      504.32     75.65 o 
 -14   0   8      316.43      373.03     47.55 o 
 -12   0   8     1312.00     1156.39     53.24 o 
 -10   0   8    16823.74    17887.47    261.31 o 
  -8   0   8    13873.32    13859.70    203.42 o 
  -6   0   8     8829.24     8933.81    135.19 o 
  -4   0   8    17442.30    17254.70    234.71 o 
  -2   0   8    16231.79    16617.19    225.79 o 
   0   0   8     3449.83     3424.16     62.41 o 
   2   0   8    22464.00    21843.32    297.13 o 
   4   0   8    10345.62     9779.62    214.34 o 
   6   0   8    13627.50    13616.67    289.98 o 
   8   0   8       44.51       -8.41     37.82 o 
  10   0   8     4557.16     4034.57    147.09 o 
  12   0   8      143.89      -21.01     67.24 o 
  14   0   8      524.44      634.60    100.86 o 
 -19   1   8       82.95       65.14     53.49 o 
 -17   1   8       28.63       61.39     41.11 o 
 -15   1   8       60.75        1.80     33.11 o 
 -13   1   8     2205.42     2332.42     64.32 o 
 -11   1   8      710.99      671.49     28.74 o 
  -9   1   8     4152.71     3962.31     57.18 o 
  -7   1   8      128.58      111.45     13.54 o 
  -5   1   8     5897.49     5570.49     63.96 o 
  -3   1   8     7593.10     7744.66     83.46 o 
  -1   1   8    37375.82    36770.22    412.80 o 
   1   1   8    10444.72    10250.03    106.04 o 
   3   1   8    15302.19    14787.21    173.04 o 
   5   1   8     7428.34     7639.24    127.78 o 
   7   1   8      595.64      618.53     40.04 o 
   9   1   8     1746.32     1970.89     79.85 o 
  11   1   8      139.89      114.31     44.28 o 
  13   1   8      261.17      259.85     56.23 o 
  15   1   8      293.11      238.43     66.42 o 
 -18   2   8       31.98       35.95     43.87 o 
 -16   2   8      232.58      250.44     41.11 o 
 -14   2   8        2.59       22.33     27.19 o 
 -12   2   8      375.14      357.19     30.67 o 
 -10   2   8      629.89      678.62     22.80 o 
  -8   2   8     1474.19     1392.95     32.97 o 
  -6   2   8     6048.43     6342.29     82.24 o 
  -4   2   8     2109.11     2233.98     28.43 o 
  -2   2   8     9949.00     9908.29    101.15 o 
   0   2   8       48.47       48.74     10.93 o 
   2   2   8     3660.42     3309.79     54.04 o 
   4   2   8     1602.28     1560.51     70.64 o 
   6   2   8     3216.68     3310.97     78.37 o 
   8   2   8      498.14      413.98     41.29 o 
  10   2   8     2706.93     2728.85     86.03 o 
  12   2   8       63.66      115.57     47.55 o 
  14   2   8       43.20      -37.82     67.24 o 
 -17   3   8       11.47      -57.61     38.40 o 
 -15   3   8     1318.68     1258.02     54.30 o 
 -13   3   8      175.73      142.81     32.67 o 
 -11   3   8       63.05       84.94     24.02 o 
  -9   3   8        8.80       13.62     13.53 o 
  -7   3   8     3027.36     3228.02     45.62 o 
  -5   3   8     3062.67     3124.69     47.32 o 
  -3   3   8      371.08      376.84     14.14 o 
  -1   3   8     4138.90     4037.90     51.27 o 
   1   3   8     5031.23     5062.35     62.65 o 
   3   3   8        8.62       11.77     14.09 o 
   5   3   8      289.62      299.23     25.80 o 
   7   3   8     2527.68     2308.77     71.32 o 
   9   3   8      189.52      148.83     43.01 o 
  11   3   8       75.38       77.75     47.55 o 
  13   3   8      123.12      141.71     57.89 o 
 -18   4   8       11.13      -71.56     54.44 o 
 -16   4   8      228.52      185.73     53.24 o 
 -14   4   8     2667.67     2441.75    126.08 o 
 -12   4   8      165.36       98.50     27.19 o 
 -10   4   8       25.59       13.65     21.57 o 
  -8   4   8        6.66       22.66     13.28 o 
  -6   4   8     4300.67     4560.14     56.89 o 
  -4   4   8      122.80      102.91     17.32 o 
  -2   4   8      509.76      631.10     16.46 o 
   0   4   8        9.25        1.35     11.61 o 
   2   4   8     1306.84     1411.28     32.76 o 
   4   4   8      380.95      330.00     22.42 o 
   6   4   8      365.73      362.88     29.72 o 
   8   4   8       20.46        9.73     29.86 o 
  10   4   8      368.34      264.47     44.28 o 
  12   4   8      160.11      213.98     51.94 o 
  14   4   8       89.66       86.75     58.84 o 
 -17   5   8       32.19      -19.76     54.44 o 
 -15   5   8       72.23       17.62     45.99 o 
 -13   5   8      754.91      687.45     53.49 o 
 -11   5   8      101.49       61.21     34.08 o 
  -9   5   8     1432.57     1432.71     42.46 o 
  -7   5   8      128.39      134.59     18.89 o 
  -5   5   8     3410.13     3592.48     63.48 o 
  -3   5   8      727.05      673.63     36.37 o 
  -1   5   8    16054.36    16503.12    196.33 o 
   1   5   8       29.29       39.44     20.13 o 
   3   5   8     3641.23     3800.76     57.66 o 
   5   5   8      215.79      180.95     23.44 o 
   7   5   8      113.43      119.30     25.95 o 
   9   5   8      205.03      175.81     35.38 o 
  11   5   8      146.61      192.14     56.74 o 
  13   5   8       36.99       37.90     46.63 o 
 -16   6   8      286.94      351.86     67.63 o 
 -14   6   8       76.34       79.72     47.27 o 
 -12   6   8      296.74      261.52     45.99 o 
 -10   6   8     1286.71     1360.56     66.42 o 
  -8   6   8     1031.79     1034.65     35.46 o 
  -6   6   8     1054.49     1087.88     34.01 o 
  -4   6   8     4259.35     4279.12     76.09 o 
  -2   6   8     2973.02     3041.35     61.25 o 
   0   6   8      702.95      678.20     57.82 o 
   2   6   8     2569.24     2474.08     58.13 o 
   4   6   8       93.38      121.00     28.24 o 
   6   6   8      866.15      876.25     44.44 o 
   8   6   8       93.25       67.80     33.50 o 
  10   6   8     1072.80     1105.59     96.66 o 
  12   6   8       80.55      142.89     92.46 o 
 -15   7   8       40.61       49.15     60.94 o 
 -13   7   8      484.47      622.14     81.95 o 
 -11   7   8        4.77      -50.43     38.63 o 
  -9   7   8      636.42      759.52     34.18 o 
  -7   7   8       18.37       27.55     22.97 o 
  -5   7   8      625.22      662.08     36.35 o 
  -3   7   8        4.15       51.42     25.60 o 
  -1   7   8     3931.25     3699.03     78.10 o 
   1   7   8     2104.56     1970.83     53.27 o 
   3   7   8     3884.65     3697.24     75.14 o 
   5   7   8      820.56      763.33     96.45 o 
   7   7   8      578.56      588.29     43.54 o 
   9   7   8      146.09      140.39     40.68 o 
  11   7   8      440.26      469.86     65.18 o 
 -14   8   8       24.92      -51.42     50.26 o 
 -12   8   8       63.28       72.77     51.94 o 
 -10   8   8      339.95      452.58     51.94 o 
  -8   8   8      608.62      555.44     34.18 o 
  -6   8   8      498.88      544.42     33.52 o 
  -4   8   8        7.42       30.41     23.82 o 
  -2   8   8      171.07      153.60     30.67 o 
   0   8   8      157.93      143.07     31.36 o 
   2   8   8     1487.21     1319.51     75.25 o 
   4   8   8      314.47      375.83     38.82 o 
   6   8   8     1026.68     1085.61     65.38 o 
   8   8   8        8.14      -35.72     69.34 o 
  10   8   8      567.20      744.00     86.15 o 
 -11   9   8        1.08      -11.12     50.26 o 
  -9   9   8      166.30      202.27     40.26 o 
  -7   9   8       58.88       73.65     29.90 o 
  -5   9   8     1175.76     1116.42     50.95 o 
  -3   9   8      386.73      363.28     62.84 o 
  -1   9   8      343.06      298.90     45.99 o 
   1   9   8       50.11       67.09     41.29 o 
   3   9   8        1.64       39.86     45.99 o 
   5   9   8       89.91       75.25     47.27 o 
   7   9   8       20.57       10.51     53.49 o 
  -8  10   8        8.97      -34.51     36.85 o 
  -6  10   8       65.03       48.88     37.96 o 
  -4  10   8       38.89       28.02     38.82 o 
  -2  10   8       58.22       42.16     38.67 o 
   0  10   8        3.36       18.52     47.27 o 
   2  10   8       19.35        2.63     47.27 o 
   4  10   8        4.26       42.39     51.94 o 
  -5  11   8        3.30       31.92     63.04 o 
  -3  11   8       65.58       25.34     65.14 o 
  -1  11   8      126.78      117.67     73.55 o 
   1  11   8       84.60       67.45     44.19 o 
 -19   1   9       66.74       44.87     54.44 o 
 -17   1   9       50.86        0.00     41.60 o 
 -15   1   9       76.30       97.13     40.50 o 
 -13   1   9      165.97      150.05     26.20 o 
 -11   1   9     1268.92     1282.28     41.38 o 
  -9   1   9      142.61      183.43     18.31 o 
  -7   1   9     2537.10     2317.78     38.83 o 
  -5   1   9     8576.01     9016.40     95.99 o 
  -3   1   9      545.73      500.97     16.61 o 
  -1   1   9     7851.44     7941.97     84.45 o 
   1   1   9     3644.97     3691.73     48.76 o 
   3   1   9       26.45       56.40     16.05 o 
   5   1   9     2770.10     2678.31     68.16 o 
   7   1   9        9.36       18.91     29.72 o 
   9   1   9      937.46      829.59     54.92 o 
  11   1   9      265.97      273.46     98.76 o 
  13   1   9       11.98      -12.61     50.52 o 
 -18   2   9       13.48        3.41     42.01 o 
 -16   2   9        8.65       -7.62     35.53 o 
 -14   2   9       98.66      124.88     32.94 o 
 -12   2   9      972.85     1065.79     36.73 o 
 -10   2   9     2052.86     1885.56     47.92 o 
  -8   2   9     2180.01     2254.80     28.57 o 
  -6   2   9     5288.62     5610.11     58.22 o 
  -4   2   9     4376.49     4201.35     45.53 o 
  -2   2   9     3953.75     4080.44     51.06 o 
   0   2   9    15381.96    15056.80    133.30 o 
   2   2   9      490.87      520.13     24.02 o 
   4   2   9     7111.87     7002.63     97.78 o 
   6   2   9       59.53       85.60     29.42 o 
   8   2   9     1751.85     1650.32     65.38 o 
  10   2   9       58.84      137.61     52.53 o 
  12   2   9      612.48      659.16     88.26 o 
  14   2   9       47.81      148.84     60.43 o 
 -17   3   9      117.64       90.92     41.24 o 
 -15   3   9     2905.61     2963.79     76.52 o 
 -13   3   9      243.05      191.20     30.67 o 
 -11   3   9     3953.40     3716.49     70.80 o 
  -9   3   9        0.04        2.90     14.48 o 
  -7   3   9     3299.01     3281.68     45.30 o 
  -5   3   9      648.52      679.00     18.31 o 
  -3   3   9    10254.70    10372.19    107.12 o 
  -1   3   9      212.47      187.09     13.53 o 
   1   3   9     5523.89     5380.39     66.88 o 
   3   3   9     1775.40     1719.53     36.55 o 
   5   3   9     2435.03     2409.73     54.74 o 
   7   3   9     2922.23     2957.33    148.27 o 
   9   3   9      844.12      841.16     77.75 o 
  11   3   9      973.66     1099.32     68.35 o 
  13   3   9      106.53       62.16     56.23 o 
 -18   4   9      116.89      208.86     63.43 o 
 -16   4   9        5.36      -35.72     48.33 o 
 -14   4   9     1039.69     1100.87    102.97 o 
 -12   4   9      575.66      737.64     54.63 o 
 -10   4   9      894.23      828.70     60.24 o 
  -8   4   9     1112.53     1230.10     26.30 o 
  -6   4   9     6817.21     6996.60     80.42 o 
  -4   4   9    12513.10    12041.32    123.07 o 
  -2   4   9     2321.30     2296.75     34.92 o 
   0   4   9     8701.48     8070.43     90.84 o 
   2   4   9     1067.74     1201.55     49.74 o 
   4   4   9     5474.79     5452.36     74.35 o 
   6   4   9      707.20      758.27     32.52 o 
   8   4   9    12050.63    11702.55    161.68 o 
  10   4   9      132.71      158.30     38.82 o 
  12   4   9      349.96      293.58     57.89 o 
 -17   5   9       30.17       48.60     71.45 o 
 -15   5   9      918.35      805.28     65.18 o 
 -13   5   9       35.16       24.13     40.04 o 
 -11   5   9      540.09      610.99     54.63 o 
  -9   5   9      216.29      246.08     28.44 o 
  -7   5   9     1026.21      992.64     30.55 o 
  -5   5   9     1567.45     1669.74     43.67 o 
  -3   5   9     5577.88     5416.21     83.82 o 
  -1   5   9     6022.68     5682.22     86.45 o 
   1   5   9     1306.38     1176.58     40.26 o 
   3   5   9      662.74      680.22     58.23 o 
   5   5   9      441.21      424.22     28.60 o 
   7   5   9      597.83      606.58     36.80 o 
   9   5   9      144.32      159.11     37.82 o 
  11   5   9      310.13      387.24     49.17 o 
  13   5   9       10.23        6.64     48.14 o 
 -16   6   9        8.66       35.06     51.94 o 
 -14   6   9        0.88      -25.22     44.28 o 
 -12   6   9      148.94       99.99     43.01 o 
 -10   6   9      206.51      281.72     46.23 o 
  -8   6   9      428.59      464.67     29.72 o 
  -6   6   9        8.89      -13.45     22.08 o 
  -4   6   9      604.43      504.06     61.35 o 
  -2   6   9      270.02      300.65     33.22 o 
   0   6   9      778.23      616.87     33.50 o 
   2   6   9      230.38      278.45     35.41 o 
   4   6   9      723.43      681.09     39.56 o 
   6   6   9      391.91      344.18     36.85 o 
   8   6   9      529.52      580.65     44.30 o 
  10   6   9       65.71       47.43     84.05 o 
  12   6   9       53.40       46.33     81.95 o 
 -15   7   9        6.55       20.43     53.24 o 
 -13   7   9       46.07       29.42     50.52 o 
 -11   7   9      421.08      346.46     50.52 o 
  -9   7   9       46.09       40.11     35.21 o 
  -7   7   9      105.88      112.29     25.08 o 
  -5   7   9       69.63       70.04     29.06 o 
  -3   7   9     1660.29     1704.75    103.65 o 
  -1   7   9      110.23       34.71     25.80 o 
   1   7   9       17.66       25.28     27.80 o 
   3   7   9      176.61      204.61     32.29 o 
   5   7   9      555.27      481.31     41.11 o 
   7   7   9       76.92       50.61     37.15 o 
   9   7   9      174.33      139.08     41.11 o 
  11   7   9      357.48      349.48     59.21 o 
 -14   8   9       23.75      -58.84    105.07 o 
 -12   8   9      142.41      107.17     53.49 o 
 -10   8   9      820.93      823.56     62.41 o 
  -8   8   9       70.38       42.95     26.47 o 
  -6   8   9      886.22      942.40     39.05 o 
  -4   8   9       81.83      120.62     30.50 o 
  -2   8   9       43.23       12.13     30.59 o 
   0   8   9      204.98      289.68     33.10 o 
   2   8   9       33.51       31.86     31.36 o 
   4   8   9        5.21       -8.20     33.10 o 
   6   8   9      100.79      155.25     38.40 o 
   8   8   9      169.06      157.49     81.95 o 
 -11   9   9       79.68       74.83     53.24 o 
  -9   9   9        0.26       42.13     38.67 o 
  -7   9   9      245.14      260.33     32.75 o 
  -5   9   9       21.23       28.63     35.18 o 
  -3   9   9      898.64      990.90     60.64 o 
  -1   9   9       65.51       73.55     41.60 o 
   1   9   9      474.63      543.46     81.95 o 
   3   9   9       86.69       62.32     43.01 o 
   5   9   9      399.96      374.68     54.92 o 
   7   9   9       58.68       -2.17     48.97 o 
  -8  10   9       57.37      122.49     42.69 o 
  -6  10   9       25.00        5.83     37.82 o 
  -4  10   9      249.90      283.05     43.54 o 
  -2  10   9      133.58      124.06     50.04 o 
   0  10   9      541.33      579.59     57.89 o 
   2  10   9       47.04       25.82     51.94 o 
   4  10   9      188.66      151.41     53.24 o 
  -3  11   9      169.70      173.08     91.31 o 
  -1  11   9        6.92       15.71     41.11 o 
 -18   0  10      300.20      256.36     79.85 o 
 -16   0  10      203.74      167.34     48.97 o 
 -14   0  10      176.35      209.88     38.29 o 
 -12   0  10     7051.83     6688.27    129.04 o 
 -10   0  10     1028.44      960.46     43.01 o 
  -8   0  10     3038.39     2922.69     66.81 o 
  -6   0  10    10676.24    10519.05    157.42 o 
  -4   0  10     5749.46     5638.58     93.57 o 
  -2   0  10     4270.79     4066.09     74.29 o 
   0   0  10      574.13      597.05     26.75 o 
   2   0  10    10125.81     9597.14    148.59 o 
   4   0  10     5236.53     6018.23    155.50 o 
   6   0  10    16182.01    15524.68    332.01 o 
   8   0  10      257.23      386.65     58.84 o 
  10   0  10      639.81      537.94     75.65 o 
  12   0  10      956.46     1042.26     96.66 o 
  14   0  10      106.49      168.11     84.05 o 
 -19   1  10       33.82       18.09     53.24 o 
 -17   1  10      396.17      496.22     48.79 o 
 -15   1  10       39.91       23.33     26.83 o 
 -13   1  10      764.41      841.69     44.01 o 
 -11   1  10     1061.75     1259.32     37.74 o 
  -9   1  10     4031.86     3779.58     56.68 o 
  -7   1  10     2215.17     2217.16     38.23 o 
  -5   1  10     7793.57     7263.99     81.25 o 
  -3   1  10      592.68      626.31     23.37 o 
  -1   1  10    20201.59    19705.25    190.62 o 
   1   1  10     6248.58     5839.13     69.80 o 
   3   1  10     8764.97     9036.85    101.34 o 
   5   1  10     3252.83     3040.49     62.16 o 
   7   1  10      384.67      319.66     75.65 o 
   9   1  10      883.30      973.08     79.85 o 
  11   1  10      862.77      669.15     60.87 o 
  13   1  10      486.68      584.57    136.59 o 
 -18   2  10       38.47       59.94     44.19 o 
 -16   2  10       12.04        0.27     29.31 o 
 -14   2  10       16.63      -22.09     29.64 o 
 -12   2  10      407.37      390.89     24.26 o 
 -10   2  10      438.01      442.67     23.93 o 
  -8   2  10      382.17      342.43     15.27 o 
  -6   2  10    10561.16    10526.85     97.76 o 
  -4   2  10        2.29       -6.79      8.52 o 
  -2   2  10     7250.86     6754.18     67.25 o 
   0   2  10      953.16      945.76     23.63 o 
   2   2  10     1715.38     1526.17     31.97 o 
   4   2  10       13.02       20.86     19.11 o 
   6   2  10      555.87      528.67     33.80 o 
   8   2  10      509.45      599.97     50.26 o 
  10   2  10       54.74       72.76     47.27 o 
  12   2  10      289.99      336.93     62.19 o 
  14   2  10      106.95      107.17     59.43 o 
 -17   3  10      152.33      145.67     42.01 o 
 -15   3  10      707.62      648.75     60.06 o 
 -13   3  10      894.88      921.42     52.74 o 
 -11   3  10       28.32       28.15     22.08 o 
  -9   3  10      272.68      273.47     23.93 o 
  -7   3  10       21.88       20.88     11.21 o 
  -5   3  10       85.24      143.99     13.14 o 
  -3   3  10     1725.32     1548.24     29.45 o 
  -1   3  10     2512.05     3050.01     45.25 o 
   1   3  10      854.86      907.82     22.33 o 
   3   3  10      144.52      112.60     20.93 o 
   5   3  10      577.51      595.13     32.09 o 
   7   3  10     4016.52     4146.58     93.76 o 
   9   3  10       18.99        5.22     43.01 o 
  11   3  10        1.32       14.97     47.27 o 
  13   3  10        0.50       54.63     75.65 o 
 -18   4  10        0.65      -69.34     59.43 o 
 -16   4  10       36.33       98.76     47.55 o 
 -14   4  10      587.91      638.24     56.23 o 
 -12   4  10      191.05      128.67     38.29 o 
 -10   4  10       90.67       87.46     31.10 o 
  -8   4  10       49.87       90.36     22.29 o 
  -6   4  10       61.38       98.95     18.35 o 
  -4   4  10      396.77      449.82     24.73 o 
  -2   4  10      252.41      366.78     20.35 o 
   0   4  10      242.34      263.25     37.61 o 
   2   4  10     1342.05     1648.20     37.95 o 
   4   4  10      668.37      615.00     28.17 o 
   6   4  10     1290.38     1264.50     48.19 o 
   8   4  10     2128.14     2082.41     68.85 o 
  10   4  10       44.59       70.67     40.39 o 
  12   4  10       47.42       27.69     45.97 o 
 -17   5  10      277.56      215.60     59.21 o 
 -15   5  10       94.10       67.48     51.94 o 
 -13   5  10      140.34      134.49     43.01 o 
 -11   5  10      558.79      514.90     47.55 o 
  -9   5  10      312.32      298.97     28.74 o 
  -7   5  10        6.92       -0.72     25.59 o 
  -5   5  10     1628.26     1753.08     47.00 o 
  -3   5  10      202.36      231.23     25.00 o 
  -1   5  10     1401.67     1440.74     45.38 o 
   1   5  10      275.56      277.43     27.43 o 
   3   5  10     1211.07     1294.67     46.61 o 
   5   5  10      460.89      445.40     40.01 o 
   7   5  10      104.63      137.59     34.72 o 
   9   5  10      368.91      413.47     45.19 o 
  11   5  10       63.40       74.88     71.50 o 
 -16   6  10       17.91       23.11     56.46 o 
 -14   6  10        6.82       16.17     48.97 o 
 -12   6  10     1050.92      953.16     63.84 o 
 -10   6  10     1163.19     1177.70     60.43 o 
  -8   6  10      569.19      569.74     29.98 o 
  -6   6  10     3194.81     3308.76    110.65 o 
  -4   6  10       51.66       56.83     26.23 o 
  -2   6  10      571.11      577.84     32.73 o 
   0   6  10      850.72      915.19     39.30 o 
   2   6  10     2679.87     2710.35     64.59 o 
   4   6  10      386.41      443.40     82.72 o 
   6   6  10     3418.17     3523.22     78.35 o 
   8   6  10      137.23      139.70     42.36 o 
  10   6  10      330.02      419.04     59.21 o 
 -15   7  10       27.16       44.07     57.89 o 
 -13   7  10      153.14      183.75     48.97 o 
 -11   7  10        7.11      -12.61     50.43 o 
  -9   7  10      757.56      711.48     40.35 o 
  -7   7  10        9.21        5.16     22.83 o 
  -5   7  10     3281.50     3226.07     71.45 o 
  -3   7  10      351.80      319.48     31.72 o 
  -1   7  10     1019.04      946.90     42.69 o 
   1   7  10     1460.31     1415.61     52.11 o 
   3   7  10      893.10      937.25     54.47 o 
   5   7  10     1027.05      947.54     52.96 o 
   7   7  10      430.34      437.68     43.54 o 
   9   7  10      230.74      298.42     60.43 o 
 -12   8  10       12.54       -8.67     47.27 o 
 -10   8  10       72.49       91.51     45.99 o 
  -8   8  10       19.84       16.73     25.70 o 
  -6   8  10     2333.05     2272.12     69.15 o 
  -4   8  10      503.15      410.96     37.96 o 
  -2   8  10     2508.49     2426.50     65.51 o 
   0   8  10        0.48      -25.72     27.49 o 
   2   8  10      378.73      371.88     47.07 o 
   4   8  10      202.70      238.19     39.58 o 
   6   8  10      279.96      331.17     42.82 o 
   8   8  10       49.15       19.99     48.97 o 
 -11   9  10      101.97       99.98    132.38 o 
  -9   9  10       15.64       18.79     38.21 o 
  -7   9  10       53.13       39.27     30.85 o 
  -5   9  10      158.08      197.88     32.01 o 
  -3   9  10       38.24       33.56     33.80 o 
  -1   9  10       10.62       11.21     40.04 o 
   1   9  10      332.19      273.17     51.94 o 
   3   9  10       17.97      -21.69     45.99 o 
   5   9  10      126.54      178.50     53.24 o 
   7   9  10        0.64       -4.20     56.46 o 
  -8  10  10       55.39       92.24     41.74 o 
  -6  10  10       10.64       -6.56     39.58 o 
  -4  10  10       47.13       72.82     40.39 o 
  -2  10  10       53.90       54.63     50.52 o 
   0  10  10      212.91      320.74    119.78 o 
   2  10  10       13.46       21.97     51.94 o 
   4  10  10      108.22       77.47     88.26 o 
 -19   1  11        4.01      -48.41     56.98 o 
 -17   1  11       20.59      -24.13     38.67 o 
 -15   1  11      449.29      444.52     35.95 o 
 -13   1  11     1146.05     1212.80     41.39 o 
 -11   1  11      423.40      433.17     25.70 o 
  -9   1  11      182.62      195.05     25.48 o 
  -7   1  11     1231.22     1186.32     29.79 o 
  -5   1  11    11019.62    11444.27    119.67 o 
  -3   1  11     2703.32     2591.22     47.84 o 
  -1   1  11      782.40      748.79     22.53 o 
   1   1  11      684.44      694.25     22.53 o 
   3   1  11     4009.64     4324.36     61.39 o 
   5   1  11      188.83      213.94     27.43 o 
   7   1  11      318.91      345.22     48.33 o 
   9   1  11      956.67      826.81     56.46 o 
  11   1  11      401.97      376.76     69.34 o 
  13   1  11        0.16       -8.41     58.84 o 
 -18   2  11       52.00       40.63     43.68 o 
 -16   2  11       20.77       86.29     36.85 o 
 -14   2  11      122.61      111.80     27.45 o 
 -12   2  11      731.05      792.69     40.78 o 
 -10   2  11      379.13      342.52     23.33 o 
  -8   2  11     3146.96     3113.92     49.40 o 
  -6   2  11     2447.73     2533.29     41.00 o 
  -4   2  11     9846.79     9588.51    101.48 o 
  -2   2  11      310.52      372.30     15.82 o 
   0   2  11     8405.05     8628.59     94.86 o 
   2   2  11       59.68       48.85     16.02 o 
   4   2  11     1911.10     1903.22     50.84 o 
   6   2  11       24.58        4.99     25.00 o 
   8   2  11     1028.83      952.13     54.92 o 
  10   2  11      190.03      202.11     48.43 o 
  12   2  11      409.13      493.61     63.43 o 
 -17   3  11      152.21       46.23     50.52 o 
 -15   3  11      555.99      595.55     45.28 o 
 -13   3  11        0.16       15.02     27.49 o 
 -11   3  11     1070.87     1047.18     35.26 o 
  -9   3  11      502.99      526.31     23.94 o 
  -7   3  11      796.47      814.55     22.00 o 
  -5   3  11     1192.64     1244.11     24.52 o 
  -3   3  11     4954.72     5010.13     62.21 o 
  -1   3  11     5179.91     4860.99     74.01 o 
   1   3  11     4383.18     4506.41     62.65 o 
   3   3  11     4142.40     3730.33     68.36 o 
   5   3  11      877.62      876.50     49.09 o 
   7   3  11     3952.97     3818.49    134.14 o 
   9   3  11     1099.82      995.61     52.30 o 
  11   3  11     1132.00     1237.08     58.82 o 
  13   3  11       30.83       23.41     62.19 o 
 -18   4  11       30.14       49.71     47.42 o 
 -16   4  11      105.74      181.42     53.24 o 
 -14   4  11     2336.07     2426.94    121.88 o 
 -12   4  11      410.80      450.05     47.27 o 
 -10   4  11      516.44      408.45     40.04 o 
  -8   4  11     7032.86     6786.30     97.58 o 
  -6   4  11        7.58       -6.96     17.80 o 
  -4   4  11     6017.51     5483.32     83.66 o 
  -2   4  11      947.74      953.81     44.28 o 
   0   4  11    13382.15    13892.78    145.42 o 
   2   4  11        1.45        0.18     33.97 o 
   4   4  11     2520.72     2544.99     72.87 o 
   6   4  11       67.69      -12.73     28.24 o 
   8   4  11      221.96      229.17     35.87 o 
  10   4  11      249.55      249.87     44.30 o 
  12   4  11      303.81      422.94     70.96 o 
 -17   5  11       48.61       53.84     54.44 o 
 -15   5  11       22.98      -23.11     44.58 o 
 -13   5  11      904.59      825.81     60.43 o 
 -11   5  11       70.45       68.08     37.06 o 
  -9   5  11      209.59      172.26     37.06 o 
  -7   5  11     1729.22     1592.72     46.91 o 
  -5   5  11      279.48      242.46     26.47 o 
  -3   5  11     3134.69     2887.25     60.27 o 
  -1   5  11       27.61       39.36     24.02 o 
   1   5  11     1062.02      994.68     67.04 o 
   3   5  11     1494.70     1362.61     64.17 o 
   5   5  11       87.71       94.71     40.15 o 
   7   5  11     2987.94     2883.31     82.28 o 
   9   5  11       61.73       40.51     40.09 o 
  11   5  11      311.30      392.06     62.69 o 
 -16   6  11       29.34       44.98     67.24 o 
 -14   6  11       25.70       96.17     50.26 o 
 -12   6  11      124.47       91.62     50.43 o 
 -10   6  11       77.68       35.88     52.53 o 
  -8   6  11      872.76      811.49     32.35 o 
  -6   6  11      205.57      195.18     28.44 o 
  -4   6  11       94.36       40.00     23.44 o 
  -2   6  11     1834.89     1590.16     58.81 o 
   0   6  11       63.84       61.41     25.80 o 
   2   6  11      206.09      205.01     30.67 o 
   4   6  11     1150.86     1000.84     46.87 o 
   6   6  11       18.92       65.35     34.22 o 
   8   6  11      281.78      334.01     57.89 o 
  10   6  11        4.86      -27.55     77.75 o 
 -15   7  11       22.92      -60.52     51.94 o 
 -13   7  11       21.24      -20.65     60.94 o 
 -11   7  11      170.76      139.81     46.23 o 
  -9   7  11        4.04       -9.36     31.95 o 
  -7   7  11       23.97        3.84     29.83 o 
  -5   7  11      251.95      282.48     34.40 o 
  -3   7  11      758.14      964.25     42.53 o 
  -1   7  11      377.70      320.77     42.92 o 
   1   7  11      440.03      564.58     38.67 o 
   3   7  11      626.71      585.26     43.54 o 
   5   7  11        2.70      -26.89     34.28 o 
   7   7  11       16.27       79.06     40.79 o 
   9   7  11       31.27      -12.86    111.37 o 
 -12   8  11        0.28        0.48     51.94 o 
 -10   8  11       60.99       25.48     63.04 o 
  -8   8  11       20.37       -9.06     27.58 o 
  -6   8  11      957.35      944.47     40.56 o 
  -4   8  11      582.68      465.02     40.09 o 
  -2   8  11       24.24      -17.92     40.35 o 
   0   8  11      913.23      954.71     46.72 o 
   2   8  11      125.71       64.36     36.23 o 
   4   8  11     1732.31     1612.32     61.44 o 
   6   8  11       39.31       66.43     41.11 o 
   8   8  11      151.91      113.10     54.57 o 
 -11   9  11      224.52      221.48     94.56 o 
  -9   9  11       65.37       76.00     40.09 o 
  -7   9  11      364.12      429.80     37.39 o 
  -5   9  11       87.44      121.76     31.90 o 
  -3   9  11      441.84      547.50     43.68 o 
  -1   9  11        4.41       50.73     36.23 o 
   1   9  11      561.67      614.55     86.15 o 
   3   9  11        2.61       37.69     69.34 o 
   5   9  11      116.13      161.63     79.85 o 
  -8  10  11      135.54      205.87     54.92 o 
  -6  10  11       94.67       93.53     42.69 o 
  -4  10  11      252.53      297.13     42.82 o 
  -2  10  11        0.20       50.43     50.52 o 
   0  10  11      139.58      155.50     53.49 o 
   2  10  11        1.03      -14.05     51.94 o 
 -18   0  12      268.26      418.22     65.18 o 
 -16   0  12      149.37      160.79     37.96 o 
 -14   0  12      910.30      902.05     88.26 o 
 -12   0  12      965.04      881.34     75.65 o 
 -10   0  12     2298.54     2262.20     65.18 o 
  -8   0  12       35.14       24.10     22.14 o 
  -6   0  12      463.10      387.93     28.11 o 
  -4   0  12    34771.48    34941.15    466.45 o 
  -2   0  12     8143.85     8487.25    135.19 o 
   0   0  12      588.64      467.10     29.72 o 
   2   0  12    10767.88    10878.17    252.16 o 
   4   0  12     3182.08     3301.84    151.30 o 
   6   0  12     9652.39     9140.82    226.94 o 
   8   0  12      122.63      189.12     63.04 o 
  10   0  12     1513.13     1470.94    109.27 o 
  12   0  12      133.53      201.73     88.26 o 
 -19   1  12       23.23       22.48     45.75 o 
 -17   1  12      105.54       57.02     31.02 o 
 -15   1  12      129.69      165.82     30.45 o 
 -13   1  12       31.73       21.57     22.40 o 
 -11   1  12       82.37      128.74     20.85 o 
  -9   1  12     3257.86     3319.63     54.39 o 
  -7   1  12      755.41      679.46     39.43 o 
  -5   1  12    29782.05    30235.00    288.27 o 
  -3   1  12     3119.16     2800.22     43.34 o 
  -1   1  12     3065.80     3107.86     59.45 o 
   1   1  12     2741.20     2381.71     41.95 o 
   3   1  12      300.60      287.13     21.32 o 
   5   1  12     2809.55     2732.63     62.16 o 
   7   1  12      222.15      175.80     39.79 o 
   9   1  12      891.24     1025.27    157.60 o 
  11   1  12       26.92       77.75     60.94 o 
  13   1  12      117.14      168.68     65.18 o 
 -18   2  12       29.35      -15.41     41.25 o 
 -16   2  12       72.70       93.86     36.23 o 
 -14   2  12      937.33     1078.01     41.87 o 
 -12   2  12       17.15        8.68     21.32 o 
 -10   2  12     1210.26     1180.30     36.41 o 
  -8   2  12      170.66      236.53     32.76 o 
  -6   2  12      314.86      304.09     18.04 o 
  -4   2  12       71.56       73.00     23.05 o 
  -2   2  12     1469.34     1273.62     29.16 o 
   0   2  12       31.77       25.54     13.54 o 
   2   2  12     2033.08     1890.84     43.07 o 
   4   2  12      568.72      566.81     26.91 o 
   6   2  12     1053.49     1061.93     51.83 o 
   8   2  12     1049.40     1065.71     77.84 o 
  10   2  12      422.32      434.99     56.46 o 
  12   2  12      232.96      341.64     96.66 o 
 -17   3  12        9.20       21.38     86.15 o 
 -15   3  12       20.05       36.14     44.28 o 
 -13   3  12       22.00       40.32     62.00 o 
 -11   3  12        2.94      -14.77     20.47 o 
  -9   3  12      353.72      306.99     22.44 o 
  -7   3  12       19.85       13.59     11.80 o 
  -5   3  12      234.05      289.05     14.79 o 
  -3   3  12      548.27      444.30     19.92 o 
  -1   3  12     3634.49     3543.83     52.89 o 
   1   3  12      956.43      944.16     35.18 o 
   3   3  12        8.22        5.13     30.49 o 
   5   3  12      683.13      600.94     36.23 o 
   7   3  12     1194.12     1250.55     50.00 o 
   9   3  12        3.39       -5.35     38.36 o 
  11   3  12        2.09       25.30     40.39 o 
 -18   4  12       54.48      -49.26     54.63 o 
 -16   4  12       40.11       65.14     53.49 o 
 -14   4  12      204.17      159.96     47.27 o 
 -12   4  12      274.54      286.62     40.04 o 
 -10   4  12        0.95       10.78     34.08 o 
  -8   4  12     2505.06     2482.33     73.95 o 
  -6   4  12       32.98        1.92     22.25 o 
  -4   4  12      456.84      414.43     55.86 o 
  -2   4  12     1038.25     1248.70     58.56 o 
   0   4  12     1304.59     1381.48     36.09 o 
   2   4  12      281.49      356.15     23.82 o 
   4   4  12      109.15       52.80     27.19 o 
   6   4  12       69.43       89.60     30.79 o 
   8   4  12      465.26      382.97     41.74 o 
  10   4  12       25.78       26.07     40.85 o 
  12   4  12        0.98      -28.33     47.22 o 
 -17   5  12        0.95       56.74     53.49 o 
 -15   5  12        1.80       39.31     50.26 o 
 -13   5  12       20.72       17.90     40.04 o 
 -11   5  12       42.45       36.31     37.06 o 
  -9   5  12      614.07      726.90     48.97 o 
  -7   5  12      201.07      168.87     28.55 o 
  -5   5  12     2574.91     2858.05     62.25 o 
  -3   5  12     1060.04     1012.33     39.42 o 
  -1   5  12     1654.78     1774.29     51.61 o 
   1   5  12      715.58      739.25     37.74 o 
   3   5  12      250.90      341.81     37.97 o 
   5   5  12     1618.04     1765.54     72.41 o 
   7   5  12      436.69      535.99     54.92 o 
   9   5  12      237.94      171.12     57.89 o 
  11   5  12       64.75        1.08     57.89 o 
 -16   6  12       72.93        9.81     57.89 o 
 -14   6  12      105.12      124.84     50.26 o 
 -12   6  12       57.36       25.78     43.40 o 
 -10   6  12      683.07      767.71     54.92 o 
  -8   6  12       44.12       27.82     45.94 o 
  -6   6  12     2013.29     2173.58     56.76 o 
  -4   6  12       68.71      118.69     28.44 o 
  -2   6  12     2789.42     2987.23     99.84 o 
   0   6  12      149.84      160.33     30.26 o 
   2   6  12     1252.81     1296.03     49.17 o 
   4   6  12      138.35      169.89     35.18 o 
   6   6  12      706.02      783.76     48.53 o 
   8   6  12       91.56      157.60     56.46 o 
  10   6  12      330.99      266.39    100.86 o 
 -15   7  12       13.73       42.03     84.05 o 
 -13   7  12      297.45      312.41     86.15 o 
 -11   7  12        3.42       31.74     43.01 o 
  -9   7  12      642.15      638.56     57.44 o 
  -7   7  12       59.47       24.50     28.91 o 
  -5   7  12      209.06      259.67     33.80 o 
  -3   7  12      878.39      943.56     51.00 o 
  -1   7  12      459.48      447.31     48.97 o 
   1   7  12     1485.63     1396.79     79.85 o 
   3   7  12       19.78       57.72     34.41 o 
   5   7  12     1114.72     1060.51     56.80 o 
   7   7  12       91.53      169.32     46.87 o 
   9   7  12       40.56       36.39     60.87 o 
 -12   8  12       11.73       69.63     54.92 o 
 -10   8  12      762.07      738.27     62.19 o 
  -8   8  12        5.26      -16.69     37.61 o 
  -6   8  12      140.15      141.05     52.07 o 
  -4   8  12      274.03      248.93     35.38 o 
  -2   8  12      285.49      271.88     35.95 o 
   0   8  12        3.62      -11.14     32.94 o 
   2   8  12      351.03      285.70     46.58 o 
   4   8  12       90.84       83.88     40.39 o 
   6   8  12      173.13      215.50     48.26 o 
 -11   9  12       43.91       25.44     54.44 o 
  -9   9  12       14.19       49.80     48.97 o 
  -7   9  12       94.05      114.92     33.42 o 
  -5   9  12      315.68      226.17     41.86 o 
  -3   9  12      338.04      246.44     40.68 o 
  -1   9  12       80.74       83.36     36.23 o 
   1   9  12      352.24      278.94     50.15 o 
   3   9  12       47.79       14.71     48.33 o 
   5   9  12      123.39      108.47     54.92 o 
  -8  10  12       19.74        0.00     52.51 o 
  -6  10  12        0.41        2.10     40.26 o 
  -4  10  12      232.01      321.93     46.87 o 
  -2  10  12        0.10        1.91     63.04 o 
   0  10  12       89.80       88.96     53.24 o 
   2  10  12        0.39      -18.37     51.43 o 
 -19   1  13       72.03       67.83     56.32 o 
 -17   1  13       16.22       18.97     33.35 o 
 -15   1  13      150.61      151.54     29.91 o 
 -13   1  13       60.35       79.98     24.51 o 
 -11   1  13      512.98      541.55     28.31 o 
  -9   1  13       86.30       99.08     19.07 o 
  -7   1  13     1399.64     1340.35     33.42 o 
  -5   1  13     1967.61     1853.94     38.66 o 
  -3   1  13       21.42       46.73     13.89 o 
  -1   1  13       13.96       11.18     14.48 o 
   1   1  13        5.25       -9.95     15.66 o 
   3   1  13     2276.22     2179.95     45.52 o 
   5   1  13      181.83      212.28     24.64 o 
   7   1  13     1036.29     1021.87     46.87 o 
   9   1  13      291.02      224.25     47.90 o 
  11   1  13       17.87      -79.85     71.45 o 
 -18   2  13       11.30       -6.34     36.12 o 
 -16   2  13       17.15      -13.45     37.44 o 
 -14   2  13      172.87      137.56     34.58 o 
 -12   2  13      528.57      614.83     30.29 o 
 -10   2  13       89.05       87.67     19.33 o 
  -8   2  13     4806.16     4874.07     67.20 o 
  -6   2  13       50.91       36.32     14.26 o 
  -4   2  13     3802.94     3817.99     53.47 o 
  -2   2  13     1122.63     1232.00     43.50 o 
   0   2  13     3542.68     3578.45     52.66 o 
   2   2  13       14.29      -11.27     16.61 o 
   4   2  13     1656.97     1706.18     42.43 o 
   6   2  13     1394.35     1366.09     50.84 o 
   8   2  13      517.79      482.89     42.82 o 
  10   2  13       62.60      137.54     50.79 o 
  12   2  13       98.62      190.97     52.30 o 
 -17   3  13       42.07      111.37     56.46 o 
 -15   3  13       70.70       52.23     41.29 o 
 -13   3  13       77.69      131.81     69.34 o 
 -11   3  13      724.84      758.10     46.10 o 
  -9   3  13     1056.96     1156.69     34.16 o 
  -7   3  13     3075.95     3030.16     47.07 o 
  -5   3  13     3048.56     2874.20     47.92 o 
  -3   3  13     1371.22     1459.85     33.61 o 
  -1   3  13     5995.58     5923.53     88.24 o 
   1   3  13     1424.68     1611.85     44.98 o 
   3   3  13     3756.36     3682.95     70.80 o 
   5   3  13     1331.87     1250.19     76.74 o 
   7   3  13      170.43      265.20     39.42 o 
   9   3  13        0.26       43.10     37.15 o 
  11   3  13      388.22      339.04     50.49 o 
 -16   4  13      679.38      772.43    100.86 o 
 -14   4  13      256.36      206.62     52.53 o 
 -12   4  13      563.02      739.45     54.92 o 
 -10   4  13      527.99      422.80     45.42 o 
  -8   4  13       27.46       -6.19     37.82 o 
  -6   4  13      314.92      365.99     27.80 o 
  -4   4  13     1922.72     1873.51     50.08 o 
  -2   4  13       72.58      100.50     22.27 o 
   0   4  13      941.04      980.93     40.39 o 
   2   4  13      626.69      585.61     37.98 o 
   4   4  13     3851.83     3810.56     75.68 o 
   6   4  13      579.61      482.65     40.09 o 
   8   4  13     1069.82     1125.48     56.14 o 
  10   4  13      320.74      318.34     47.60 o 
 -17   5  13       89.02        2.10     53.49 o 
 -15   5  13       77.08       43.59     51.43 o 
 -13   5  13      145.03      108.98     43.01 o 
 -11   5  13      137.32       88.90     46.23 o 
  -9   5  13     1708.75     1706.76     68.16 o 
  -7   5  13      571.41      544.45     33.27 o 
  -5   5  13      670.89      566.36     56.70 o 
  -3   5  13      745.32      714.76     36.23 o 
  -1   5  13     3847.63     3455.48     71.45 o 
   1   5  13       14.19      -12.82     28.91 o 
   3   5  13     1642.36     1499.55     54.86 o 
   5   5  13      273.93      275.29     50.52 o 
   7   5  13       88.15      164.65     58.84 o 
   9   5  13        3.21       33.62     51.94 o 
 -16   6  13       20.23       27.32     59.43 o 
 -14   6  13       22.97       77.13     50.26 o 
 -12   6  13      180.14      150.28     48.33 o 
 -10   6  13      130.19      113.47     58.84 o 
  -8   6  13      133.82      131.43     67.24 o 
  -6   6  13       22.81       50.08     27.80 o 
  -4   6  13       10.61      -39.16     26.11 o 
  -2   6  13       22.61      -37.98     25.32 o 
   0   6  13       43.80       37.95     28.24 o 
   2   6  13      423.33      389.29     41.97 o 
   4   6  13      288.75      286.01     37.64 o 
   6   6  13      228.51      221.55     53.24 o 
   8   6  13        0.04       -4.20     50.52 o 
 -13   7  13       10.45       25.67     54.92 o 
 -11   7  13      192.08      258.12     51.43 o 
  -9   7  13        1.16     -104.76    105.07 o 
  -7   7  13        2.24       -2.97     30.26 o 
  -5   7  13     3157.15     3089.65     73.70 o 
  -3   7  13      115.67       79.40     32.73 o 
  -1   7  13      258.63      175.12     34.93 o 
   1   7  13      777.30      721.10     64.96 o 
   3   7  13      274.52      332.04     49.53 o 
   5   7  13      328.78      337.76     47.91 o 
   7   7  13       15.61       -6.30     52.53 o 
 -12   8  13       16.93      -77.91     51.94 o 
 -10   8  13       57.70       10.69     51.94 o 
  -8   8  13      218.03      264.79     39.85 o 
  -6   8  13       98.89      103.16     34.40 o 
  -4   8  13     2540.06     2699.58    103.37 o 
  -2   8  13      135.78      136.76     51.06 o 
   0   8  13      266.23      362.60     56.74 o 
   2   8  13       10.82       36.57     37.15 o 
   4   8  13       10.19      -58.11     44.40 o 
   6   8  13        7.42       -3.58     42.53 o 
 -11   9  13       64.80       -8.87     52.51 o 
  -9   9  13       62.39      133.80     54.44 o 
  -7   9  13      556.08      692.07     42.29 o 
  -5   9  13       18.32      -37.20     37.15 o 
  -3   9  13      295.62      376.55     45.25 o 
  -1   9  13       35.86       16.17     37.96 o 
   1   9  13       69.58       94.52     38.94 o 
   3   9  13      194.80      147.38     45.13 o 
  -6  10  13       29.51       16.65     38.67 o 
  -4  10  13      111.87       68.15     54.44 o 
  -2  10  13        3.69      -25.22     71.45 o 
   0  10  13      296.54      348.36     59.21 o 
 -18   0  14       78.71      195.84     59.21 o 
 -16   0  14       39.22       35.30     50.43 o 
 -14   0  14      134.63      155.35     41.29 o 
 -12   0  14     1500.54     1666.53     63.43 o 
 -10   0  14     3078.13     3118.72     78.71 o 
  -8   0  14       16.24       18.91     23.77 o 
  -6   0  14    12371.13    11467.61    176.80 o 
  -4   0  14    15168.54    15817.79    230.30 o 
  -2   0  14     4305.11     4590.36    102.97 o 
   0   0  14      687.41      507.74     34.08 o 
   2   0  14     6134.18     6007.23    149.19 o 
   4   0  14     4417.17     4373.08    140.79 o 
   6   0  14      874.11      923.23     63.04 o 
   8   0  14     2030.29     2056.12     84.05 o 
  10   0  14      545.54      512.73     84.05 o 
  12   0  14       32.39      121.88     92.46 o 
 -17   1  14       47.10       27.02     33.46 o 
 -15   1  14       92.81       86.05     31.17 o 
 -13   1  14      859.13      814.22     39.75 o 
 -11   1  14      145.01      136.63     32.77 o 
  -9   1  14     1217.21     1141.50     34.52 o 
  -7   1  14      474.43      444.02     35.79 o 
  -5   1  14      331.48      288.68     19.19 o 
  -3   1  14     6713.50     6350.80     78.70 o 
  -1   1  14        7.07       44.93     16.20 o 
   1   1  14     3385.04     3334.70     53.90 o 
   3   1  14      113.35      207.12     22.97 o 
   5   1  14      362.08      416.39     28.85 o 
   7   1  14       21.45      -28.46     27.20 o 
   9   1  14      424.71      525.30     45.97 o 
  11   1  14        2.35      -10.43     45.13 o 
 -18   2  14        4.43      -38.21     96.66 o 
 -16   2  14       45.10       49.92     31.38 o 
 -14   2  14      119.92      173.36     30.33 o 
 -12   2  14        9.60        2.04     21.32 o 
 -10   2  14      784.04      806.86     40.64 o 
  -8   2  14      294.59      363.70     69.20 o 
  -6   2  14     1124.13     1106.16     30.69 o 
  -4   2  14      627.91      556.13     22.73 o 
  -2   2  14     1712.65     1701.91     36.32 o 
   0   2  14      301.69      233.43     19.19 o 
   2   2  14     2560.76     2549.51     57.39 o 
   4   2  14      492.48      429.28     34.72 o 
   6   2  14      701.56      726.67     43.14 o 
   8   2  14      464.63      398.18     60.17 o 
  10   2  14        2.17        1.37     42.82 o 
 -17   3  14      542.42      584.59    140.79 o 
 -15   3  14        0.67      -18.21     40.04 o 
 -13   3  14        5.86      -41.58     42.70 o 
 -11   3  14        7.35        9.17     26.47 o 
  -9   3  14      513.15      523.74     26.71 o 
  -7   3  14      315.20      315.31     24.46 o 
  -5   3  14       31.26       32.76     18.77 o 
  -3   3  14      922.46      727.52     31.98 o 
  -1   3  14     1499.87     1528.51     50.22 o 
   1   3  14       83.66       45.98     39.57 o 
   3   3  14       39.24       18.40     24.73 o 
   5   3  14      691.05      757.56     41.86 o 
   7   3  14        8.10      -44.73     33.80 o 
   9   3  14      128.63       81.87     42.82 o 
  11   3  14       96.14       98.61     46.74 o 
 -16   4  14      730.19      652.13     65.18 o 
 -14   4  14        9.98       10.06     65.14 o 
 -12   4  14       90.40       97.94     92.46 o 
 -10   4  14       45.72       68.76     36.35 o 
  -8   4  14      187.17      233.90     38.63 o 
  -6   4  14        4.09      -26.87     22.08 o 
  -4   4  14       77.20      104.34     24.73 o 
  -2   4  14        6.68       42.03     25.80 o 
   0   4  14        0.95       -7.93     24.02 o 
   2   4  14      343.52      438.03     44.28 o 
   4   4  14       28.33       35.92     34.13 o 
   6   4  14      223.61      303.28     53.33 o 
   8   4  14       33.64       28.57     39.30 o 
  10   4  14      110.45       68.14     46.74 o 
 -15   5  14       47.58       36.96     60.94 o 
 -13   5  14      372.73      403.46     51.94 o 
 -11   5  14       70.31       97.44     40.04 o 
  -9   5  14      596.54      606.17     51.94 o 
  -7   5  14       62.62       43.71     25.95 o 
  -5   5  14      617.05      754.47     38.33 o 
  -3   5  14     3039.96     3092.08     68.36 o 
  -1   5  14      777.38      906.35     41.11 o 
   1   5  14      906.39     1044.15     55.92 o 
   3   5  14      524.99      606.61     51.94 o 
   5   5  14      262.85      245.22     50.26 o 
   7   5  14      110.93      170.21     50.52 o 
   9   5  14      106.38      123.13     54.92 o 
 -14   6  14       83.72       80.45     51.94 o 
 -12   6  14       21.24       13.04     43.01 o 
 -10   6  14      221.87      302.40     51.94 o 
  -8   6  14        7.64       26.96     50.43 o 
  -6   6  14      991.73     1136.99     46.33 o 
  -4   6  14      111.72      106.42     29.49 o 
  -2   6  14     1448.93     1436.60     52.43 o 
   0   6  14       21.40        8.03     35.57 o 
   2   6  14      869.50      943.51     47.42 o 
   4   6  14      252.50      249.55     39.30 o 
   6   6  14      361.44      395.48     56.46 o 
   8   6  14       93.13      102.59     67.24 o 
 -13   7  14       24.57       86.15     60.94 o 
 -11   7  14       73.42      135.09     52.53 o 
  -9   7  14      340.88      359.65     50.52 o 
  -7   7  14       78.72       69.39     33.98 o 
  -5   7  14      620.70      599.19     45.14 o 
  -3   7  14     1012.90      924.03     46.63 o 
  -1   7  14        6.73      -25.96     33.27 o 
   1   7  14     1193.44     1086.54     51.73 o 
   3   7  14        0.53       -7.00     36.40 o 
   5   7  14      317.75      319.49     46.74 o 
   7   7  14       14.07      -70.73     51.43 o 
 -12   8  14       17.90       33.38     51.43 o 
 -10   8  14      276.59      213.82     53.49 o 
  -8   8  14       23.00       86.38     37.64 o 
  -6   8  14      202.24      236.41     39.85 o 
  -4   8  14       17.01       16.30     33.80 o 
  -2   8  14       55.04       38.45     37.15 o 
   0   8  14      216.32      131.70     39.30 o 
   2   8  14      484.69      427.39     45.69 o 
   4   8  14      315.97      321.97     45.97 o 
   6   8  14       78.69       59.83     53.73 o 
  -9   9  14        2.18      -24.99     54.92 o 
  -7   9  14      423.88      283.37     37.61 o 
  -5   9  14      101.44       99.46     38.82 o 
  -3   9  14      240.45      253.64     42.94 o 
  -1   9  14        0.77        5.07     38.67 o 
   1   9  14       24.69      -47.10     42.01 o 
   3   9  14        0.72       19.15     80.68 o 
  -4  10  14      139.46      126.97     56.23 o 
  -2  10  14        0.51       24.99     56.23 o 
 -17   1  15        3.38        5.13     29.72 o 
 -15   1  15       29.17       32.92     30.72 o 
 -13   1  15       43.53       52.61     24.56 o 
 -11   1  15      171.59      143.65     24.10 o 
  -9   1  15      184.82      151.43     24.30 o 
  -7   1  15      264.60      214.99     25.48 o 
  -5   1  15      108.54      117.91     18.56 o 
  -3   1  15       36.45       32.91     17.05 o 
  -1   1  15      354.86      402.96     23.44 o 
   1   1  15      534.73      671.02     37.61 o 
   3   1  15      511.34      548.55     30.29 o 
   5   1  15       38.95       27.40     25.56 o 
   7   1  15      710.89      698.89     38.06 o 
   9   1  15      364.84      268.03     37.26 o 
  11   1  15       58.54       37.14     49.07 o 
 -18   2  15       79.50       15.52     71.45 o 
 -16   2  15        5.78       32.19     31.41 o 
 -14   2  15        3.59      -28.68     25.56 o 
 -12   2  15      285.49      307.10     27.90 o 
 -10   2  15        0.04      -25.69     19.07 o 
  -8   2  15     2266.26     2416.83     47.74 o 
  -6   2  15       91.93       68.89     22.92 o 
  -4   2  15     1849.60     1945.77    105.98 o 
  -2   2  15      854.70      757.20     40.78 o 
   0   2  15     1335.85     1482.21     44.30 o 
   2   2  15      341.12      272.54     29.49 o 
   4   2  15      980.48     1157.43     50.12 o 
   6   2  15      110.49       54.16     34.72 o 
   8   2  15       69.89       75.65     40.26 o 
  10   2  15      135.06      144.76     48.19 o 
 -17   3  15      630.95      728.90     75.65 o 
 -15   3  15      240.41      165.01    113.47 o 
 -13   3  15      288.20      298.91     36.85 o 
 -11   3  15      506.74      401.82     45.42 o 
  -9   3  15        9.74       59.84     31.10 o 
  -7   3  15      605.53      657.59     45.99 o 
  -5   3  15     1243.17     1146.20     38.22 o 
  -3   3  15     1394.29     1470.81     61.39 o 
  -1   3  15     1315.16     1261.43     47.40 o 
   1   3  15      295.16      375.05     30.79 o 
   3   3  15     1544.79     1595.39     51.61 o 
   5   3  15       25.19       38.77     31.95 o 
   7   3  15     1051.46     1249.69     58.80 o 
   9   3  15       28.51      -14.51     42.01 o 
 -16   4  15      248.09      356.00     62.41 o 
 -14   4  15        3.77       28.58     50.43 o 
 -12   4  15      661.05      662.48     54.92 o 
 -10   4  15        4.63       -8.07     44.13 o 
  -8   4  15     2932.30     3055.82     87.63 o 
  -6   4  15      316.18      309.04     30.18 o 
  -4   4  15     1974.23     1943.80     54.30 o 
  -2   4  15     1086.19      969.73     69.34 o 
   0   4  15     1994.60     2171.54     77.09 o 
   2   4  15      692.51      543.94     48.97 o 
   4   4  15       12.34      -62.41     41.60 o 
   6   4  15     2525.89     2421.86     79.51 o 
   8   4  15      106.10       42.34     41.74 o 
  10   4  15      125.60      109.93     48.41 o 
 -15   5  15       44.80       -4.20     92.46 o 
 -13   5  15        9.42       -3.92     67.24 o 
 -11   5  15        7.07       -8.12     43.01 o 
  -9   5  15       48.79       59.30     39.38 o 
  -7   5  15        8.54       21.05     28.30 o 
  -5   5  15     1970.44     1940.58     56.26 o 
  -3   5  15      202.45      205.68     31.36 o 
  -1   5  15      779.48      724.35     40.09 o 
   1   5  15       15.55       43.46     29.86 o 
   3   5  15      485.89      416.06     48.97 o 
   5   5  15     1061.00     1128.63     71.14 o 
   7   5  15      300.85      311.00     56.46 o 
   9   5  15       32.63      -51.73     57.44 o 
 -14   6  15        4.79        2.04     71.45 o 
 -12   6  15       89.94      105.07     53.49 o 
 -10   6  15      205.46      208.83     84.05 o 
  -8   6  15       10.39      -60.05     40.04 o 
  -6   6  15      249.86      223.06     33.75 o 
  -4   6  15       38.43      -11.55     29.49 o 
  -2   6  15      131.82      126.49     32.29 o 
   0   6  15        0.16       15.79     32.29 o 
   2   6  15      377.02      309.22     41.11 o 
   4   6  15      171.23      182.63     48.97 o 
   6   6  15      465.15      528.53     63.84 o 
   8   6  15        1.41       34.27     57.44 o 
 -13   7  15      248.16      196.69    113.47 o 
 -11   7  15        1.39      -17.96     48.43 o 
  -9   7  15       24.07      -23.38     47.27 o 
  -7   7  15       65.84       72.01     41.47 o 
  -5   7  15      485.90      591.99     54.34 o 
  -3   7  15      197.52      187.27     36.98 o 
  -1   7  15       23.33      -45.28     33.10 o 
   1   7  15      122.78      116.73     36.23 o 
   3   7  15       11.15       27.90     39.30 o 
   5   7  15      140.19      225.24     53.49 o 
 -12   8  15      181.91      168.11     54.92 o 
 -10   8  15      123.75       49.75     54.92 o 
  -8   8  15      217.14      298.48     57.89 o 
  -6   8  15      251.07      191.54     40.15 o 
  -4   8  15        5.92      -21.41     36.85 o 
  -2   8  15       31.30       28.97     37.15 o 
   0   8  15       32.06       63.73     40.39 o 
   2   8  15      101.96       18.05     41.41 o 
   4   8  15      130.13      259.48     49.07 o 
  -9   9  15        1.50      107.17     56.46 o 
  -7   9  15        8.59       10.89     42.53 o 
  -5   9  15      241.10      269.62     48.39 o 
  -3   9  15      105.06      154.73     46.74 o 
  -1   9  15      142.69      201.61     45.25 o 
   1   9  15       46.19      -12.08     44.44 o 
 -18   0  16       25.76        9.54     54.44 o 
 -16   0  16       32.91      -14.94     50.43 o 
 -14   0  16     1740.03     1767.38    123.98 o 
 -12   0  16       61.83       49.03     31.10 o 
 -10   0  16     1109.58     1123.30     51.94 o 
  -8   0  16      838.02      789.14     50.43 o 
  -6   0  16     1456.64     1389.76     52.53 o 
  -4   0  16       10.36       36.09     25.13 o 
  -2   0  16     1095.18     1293.48     51.94 o 
   0   0  16      119.23       76.09     31.52 o 
   2   0  16       16.00       43.83     31.10 o 
   4   0  16     3908.60     3829.40     94.96 o 
   6   0  16       31.92       46.70     44.13 o 
   8   0  16       62.38      139.38     67.24 o 
  10   0  16        9.07       34.51     56.23 o 
 -17   1  16        8.43      -47.72     31.81 o 
 -15   1  16       16.21       12.80     28.86 o 
 -13   1  16        3.72       27.85     25.32 o 
 -11   1  16      435.01      442.09     28.42 o 
  -9   1  16       46.80       36.10     19.38 o 
  -7   1  16     1946.05     1788.79     41.81 o 
  -5   1  16      617.08      748.26     27.67 o 
  -3   1  16     3523.12     3168.09     56.20 o 
  -1   1  16        0.36      -13.33     19.19 o 
   1   1  16     3136.21     3165.74     85.53 o 
   3   1  16        2.31       -8.84     22.63 o 
   5   1  16      591.69      655.72     36.04 o 
   7   1  16        6.24       -3.63     34.72 o 
   9   1  16      786.08      813.85     55.70 o 
 -18   2  16       16.84       18.25     55.53 o 
 -16   2  16        7.24      -35.15     60.79 o 
 -14   2  16      219.11      228.18     30.69 o 
 -12   2  16        0.38      -20.40     35.18 o 
 -10   2  16      219.39      235.32     23.98 o 
  -8   2  16      258.82      269.74     23.86 o 
  -6   2  16      119.18      133.76     25.32 o 
  -4   2  16      569.50      449.52     29.64 o 
  -2   2  16     1069.42     1013.37     40.09 o 
   0   2  16      347.20      314.98     29.64 o 
   2   2  16      493.72      523.88     35.18 o 
   4   2  16       25.05        9.05     29.49 o 
   6   2  16        1.39      -27.52     33.98 o 
   8   2  16        4.13      -49.92     40.39 o 
  10   2  16       28.70       81.05     48.19 o 
 -17   3  16      359.05      357.58     62.41 o 
 -15   3  16      332.87      301.06     54.92 o 
 -13   3  16        0.39       37.82     38.29 o 
 -11   3  16       12.13        5.21     37.06 o 
  -9   3  16      342.31      305.68     41.29 o 
  -7   3  16        1.45       72.12     37.06 o 
  -5   3  16       92.13      121.88     35.66 o 
  -3   3  16      220.17      313.34     35.11 o 
  -1   3  16      397.67      385.66     37.41 o 
   1   3  16      180.71      204.06     37.20 o 
   3   3  16      325.14      336.17     50.51 o 
   5   3  16     2426.23     2432.46     68.63 o 
   7   3  16       11.42       22.66     47.16 o 
   9   3  16        3.84       40.04     48.14 o 
 -16   4  16      255.95      286.74     57.89 o 
 -14   4  16       18.68        8.99     42.40 o 
 -12   4  16       22.28       33.90     43.40 o 
 -10   4  16      153.90      135.81     60.94 o 
  -8   4  16      261.86      315.87     69.34 o 
  -6   4  16      127.58      146.42     37.06 o 
  -4   4  16      218.65      184.92     37.06 o 
  -2   4  16      218.62      232.27     54.63 o 
   0   4  16       49.31       17.32     48.33 o 
   2   4  16      397.34      458.79     47.55 o 
   4   4  16      418.26      356.38     53.24 o 
   6   4  16      658.02      675.04    115.57 o 
   8   4  16        6.01       50.43     53.49 o 
 -15   5  16        5.16       44.90     65.14 o 
 -13   5  16      437.87      417.52     56.23 o 
 -11   5  16        0.87       -5.60     44.28 o 
  -9   5  16      297.65      322.52     45.99 o 
  -7   5  16      137.11      194.86     39.00 o 
  -5   5  16       61.92       63.88     28.74 o 
  -3   5  16       16.75        3.33     27.80 o 
  -1   5  16      117.68      178.29     41.03 o 
   1   5  16      386.18      478.93     51.94 o 
   3   5  16      203.65      228.69     48.43 o 
   5   5  16      274.00      325.54     67.24 o 
   7   5  16       10.69      -33.62    109.27 o 
 -14   6  16      203.98      164.02     54.92 o 
 -12   6  16       24.94      109.39     51.94 o 
 -10   6  16      152.59      159.34     51.43 o 
  -8   6  16       28.40       64.72     44.28 o 
  -6   6  16       59.79       83.47     31.25 o 
  -4   6  16        1.24       -0.47     30.92 o 
  -2   6  16     1165.63     1327.74     54.41 o 
   0   6  16      280.29      280.53     37.64 o 
   2   6  16      986.47     1172.61     71.32 o 
   4   6  16      519.88      528.13     63.84 o 
   6   6  16       58.29       36.14     58.84 o 
 -13   7  16       26.12      -18.33     86.15 o 
 -11   7  16      123.83      200.87     56.23 o 
  -9   7  16      145.08      123.80     67.24 o 
  -7   7  16     1114.03     1181.08     55.01 o 
  -5   7  16      135.43      117.25     36.46 o 
  -3   7  16      206.56      107.87     36.40 o 
  -1   7  16        1.77       21.51     35.87 o 
   1   7  16      168.41      132.53     38.94 o 
   3   7  16       21.17      -45.00     39.30 o 
   5   7  16      321.09      463.12    153.40 o 
 -10   8  16       13.48      -48.33     56.46 o 
  -8   8  16      435.58      523.63     62.19 o 
  -6   8  16      396.94      384.79     45.74 o 
  -4   8  16      523.73      522.40     49.83 o 
  -2   8  16      196.01      248.39     43.14 o 
   0   8  16       51.33       48.66     41.11 o 
   2   8  16        1.86       51.44     69.10 o 
   4   8  16       66.59       48.72     44.76 o 
  -7   9  16       42.90       64.76     57.89 o 
  -5   9  16        4.31      -61.18     40.79 o 
  -3   9  16       99.77       45.73     43.24 o 
  -1   9  16      106.93      121.19     69.18 o 
 -17   1  17       34.47       20.76     35.95 o 
 -15   1  17      114.62      144.17     31.31 o 
 -13   1  17       15.50       10.76     25.63 o 
 -11   1  17        1.34      -32.68     22.97 o 
  -9   1  17      149.24      107.94     23.18 o 
  -7   1  17     4172.64     4292.39     67.14 o 
  -5   1  17      568.21      564.84     28.08 o 
  -3   1  17      243.42      272.46     23.44 o 
  -1   1  17      149.51      214.36     24.26 o 
   1   1  17      525.58      555.84     37.15 o 
   3   1  17       15.59       -8.43     28.91 o 
   5   1  17       59.67       20.43     70.47 o 
   7   1  17      376.69      463.32     45.97 o 
   9   1  17       64.37        3.28     43.54 o 
 -18   2  17       29.39       19.40     57.44 o 
 -16   2  17      103.86      163.55     41.20 o 
 -14   2  17        1.75      -31.68     32.73 o 
 -12   2  17      184.32      185.51     29.43 o 
 -10   2  17      144.96      153.79     25.20 o 
  -8   2  17      156.52      219.99     28.30 o 
  -6   2  17      450.62      397.77     30.26 o 
  -4   2  17     1309.82     1371.40     74.61 o 
  -2   2  17      516.59      466.69     33.80 o 
   0   2  17      913.98     1121.08     68.59 o 
   2   2  17      170.29      196.28     30.26 o 
   4   2  17      345.79      416.77     38.82 o 
   6   2  17       62.87       90.85     36.85 o 
   8   2  17       79.67      101.16     44.44 o 
 -17   3  17        1.30       32.00     75.65 o 
 -15   3  17       18.33       37.57     98.76 o 
 -13   3  17       94.19      138.55     45.42 o 
 -11   3  17      104.97      182.50     42.40 o 
  -9   3  17      184.64      191.09     71.45 o 
  -7   3  17      267.85      326.26     43.01 o 
  -5   3  17      916.91      841.98     53.24 o 
  -3   3  17       11.85       -9.98     44.13 o 
  -1   3  17     1635.20     1781.13     53.12 o 
   1   3  17       30.87       35.40     27.80 o 
   3   3  17      528.31      608.47     42.81 o 
   5   3  17      244.74      220.03     38.94 o 
   7   3  17      720.59      876.20     53.27 o 
   9   3  17       69.42       38.65     47.56 o 
 -16   4  17      830.04      856.43     73.58 o 
 -14   4  17       13.95      123.98     53.49 o 
 -12   4  17      246.16      300.55     51.43 o 
 -10   4  17      358.19      350.09     50.52 o 
  -8   4  17      123.97       94.26     41.29 o 
  -6   4  17      103.50       36.53     44.13 o 
  -4   4  17        9.49      -33.62     32.69 o 
  -2   4  17     1479.80     1413.31    128.18 o 
   0   4  17      561.26      642.70     56.74 o 
   2   4  17      492.07      509.26     53.24 o 
   4   4  17     1157.22     1322.84     72.40 o 
   6   4  17       88.29       58.72     77.75 o 
   8   4  17        9.63       78.38     58.55 o 
 -15   5  17       70.01       57.87     57.89 o 
 -13   5  17        1.58      -37.82     44.28 o 
 -11   5  17       41.65       77.63     50.26 o 
  -9   5  17      436.93      383.89     50.52 o 
  -7   5  17        5.58       20.44     39.49 o 
  -5   5  17     1397.06     1332.86     69.49 o 
  -3   5  17       98.95      131.67     32.46 o 
  -1   5  17      625.42      649.33     96.66 o 
   1   5  17       58.08      -28.40     43.01 o 
   3   5  17        4.88      -23.18     45.99 o 
   5   5  17      808.15      726.72     68.16 o 
   7   5  17        8.23       40.66     98.76 o 
 -14   6  17       31.99       -2.10     56.74 o 
 -12   6  17       20.88      -58.12     51.94 o 
 -10   6  17      164.62      134.74     48.97 o 
  -8   6  17        5.04       44.74     45.99 o 
  -6   6  17       27.48       -7.83     39.76 o 
  -4   6  17       74.92       71.96     35.18 o 
  -2   6  17       33.54       54.14     35.18 o 
   0   6  17        1.78       21.16     36.46 o 
   2   6  17      528.16      506.25     63.84 o 
   4   6  17        6.49      -51.51    109.27 o 
   6   6  17      277.37      266.49     77.75 o 
 -13   7  17       26.51      -58.84     57.89 o 
 -11   7  17        4.31       -5.73     48.97 o 
  -9   7  17       65.09       29.67     50.26 o 
  -7   7  17        5.27      -45.67     44.28 o 
  -5   7  17        0.38        3.17     36.24 o 
  -3   7  17      349.15      357.40     43.24 o 
  -1   7  17      110.95      123.57     42.53 o 
   1   7  17      333.19      327.14     44.76 o 
   3   7  17        1.52      -12.61     50.52 o 
   5   7  17       31.46       20.37     57.44 o 
 -10   8  17       42.03      -18.91     50.52 o 
  -8   8  17      378.31      432.74     81.95 o 
  -6   8  17      264.91      272.60     43.87 o 
  -4   8  17       47.69      128.95     41.74 o 
  -2   8  17        9.42       87.70     55.60 o 
   0   8  17       12.09       34.37     58.27 o 
   2   8  17      169.18      183.30     53.87 o 
  -7   9  17        6.38       79.95     60.87 o 
  -5   9  17      122.57      114.09     43.54 o 
  -3   9  17      115.97      107.13     45.97 o 
 -18   0  18       49.63       25.82     50.43 o 
 -16   0  18       57.26       -8.86     41.29 o 
 -14   0  18      112.61      130.28     44.58 o 
 -12   0  18       26.93       57.49     37.06 o 
 -10   0  18      147.64      186.51     37.06 o 
  -8   0  18      586.96      656.29     44.58 o 
  -6   0  18      881.33      731.27     44.28 o 
  -4   0  18      796.24      576.65     43.01 o 
  -2   0  18      703.59      944.10     50.52 o 
   0   0  18     1810.46     1575.14     65.38 o 
   2   0  18     1727.76     1996.84     96.66 o 
   4   0  18     1364.06     1329.54     63.84 o 
   6   0  18       98.13      147.48     48.97 o 
   8   0  18      708.25      680.83     96.66 o 
 -17   1  18        7.84      -31.14     34.55 o 
 -15   1  18        2.71       25.38     30.99 o 
 -13   1  18       94.47      114.35     28.08 o 
 -11   1  18      351.56      417.32     30.03 o 
  -9   1  18        2.06       21.52     26.08 o 
  -7   1  18     5429.22     5296.41     90.38 o 
  -5   1  18       34.61      -13.89     20.85 o 
  -3   1  18      800.69      745.86     37.96 o 
  -1   1  18       31.21       93.63     36.38 o 
   1   1  18       16.19       -5.44     28.24 o 
   3   1  18        2.46      -43.37     28.91 o 
   5   1  18      553.50      661.95     69.84 o 
   7   1  18       17.33       62.45     43.54 o 
   9   1  18       30.22       -4.20     46.10 o 
 -16   2  18      120.67      114.57     41.41 o 
 -14   2  18       14.68       12.50     34.93 o 
 -12   2  18       40.07       80.87     43.01 o 
 -10   2  18       21.78        8.00     46.46 o 
  -8   2  18       52.09       72.33     27.03 o 
  -6   2  18       96.90      142.54     32.61 o 
  -4   2  18       43.96      -10.85     24.02 o 
  -2   2  18      154.42      133.56     31.92 o 
   0   2  18      847.87      829.77     41.86 o 
   2   2  18        1.46       28.79     30.50 o 
   4   2  18      687.60      747.65     64.29 o 
   6   2  18       75.50      118.59     40.83 o 
   8   2  18      116.22      100.23     47.42 o 
 -17   3  18        7.73        3.54     55.53 o 
 -15   3  18       12.35      -15.05     45.99 o 
 -13   3  18        1.45       -6.67     42.40 o 
 -11   3  18      396.51      323.74    100.86 o 
  -9   3  18       16.49       32.22     39.38 o 
  -7   3  18        0.54      -22.31     44.13 o 
  -5   3  18       85.49       47.20     38.29 o 
  -3   3  18      723.25      699.34    105.07 o 
  -1   3  18      127.98       44.13     41.60 o 
   1   3  18        2.24       33.18     32.09 o 
   3   3  18      150.39      107.98     33.80 o 
   5   3  18      322.51      341.23     41.11 o 
   7   3  18        2.61      -18.19     42.69 o 
 -16   4  18       23.30       25.22     55.53 o 
 -14   4  18       29.90       32.45     53.24 o 
 -12   4  18        3.25        6.78     45.42 o 
 -10   4  18      408.28      446.14    153.40 o 
  -8   4  18      297.29      258.74     47.27 o 
  -6   4  18      252.64      290.03     45.99 o 
  -4   4  18       30.94       47.97     43.01 o 
  -2   4  18      363.75      406.88     50.52 o 
   0   4  18        1.44      -60.13     71.45 o 
   2   4  18       55.05       30.72     43.01 o 
   4   4  18       47.70       94.56     98.76 o 
   6   4  18       28.51       16.81     73.55 o 
 -15   5  18       10.10        3.13     57.89 o 
 -13   5  18       57.96       65.27     50.26 o 
 -11   5  18       99.05      182.94     50.26 o 
  -9   5  18       63.18       38.66     44.28 o 
  -7   5  18      326.71      397.28     54.92 o 
  -5   5  18        4.10        7.32     40.04 o 
  -3   5  18      199.04      255.67     54.63 o 
  -1   5  18        5.16       -7.84     44.28 o 
   1   5  18       72.12      116.69     50.26 o 
   3   5  18       54.05       38.57     49.48 o 
   5   5  18      383.87      462.33    105.07 o 
 -14   6  18        5.39      -52.83     52.53 o 
 -12   6  18        1.47      -39.75     51.43 o 
 -10   6  18       86.67      126.08     53.24 o 
  -8   6  18      140.07      174.72     51.94 o 
  -6   6  18      325.89      352.55     40.50 o 
  -4   6  18      218.34      286.72     44.80 o 
  -2   6  18      405.80      505.73     44.30 o 
   0   6  18      100.60       97.30     48.97 o 
   2   6  18      457.45      603.36     68.35 o 
   4   6  18      111.19       67.47     69.34 o 
 -11   7  18       94.13       27.32     59.43 o 
  -9   7  18       27.43       31.52     94.56 o 
  -7   7  18       63.98       74.40     54.92 o 
  -5   7  18        8.76       19.19     38.21 o 
  -3   7  18      196.76      187.91     40.74 o 
  -1   7  18       12.14       -1.96     42.53 o 
   1   7  18       40.94       94.45     56.23 o 
   3   7  18       77.88        2.26     57.44 o 
 -10   8  18        4.39       40.59     60.87 o 
  -8   8  18        1.39      -19.99     54.44 o 
  -6   8  18        3.40       19.81     39.96 o 
  -4   8  18       40.81       20.09     40.09 o 
  -2   8  18      159.00      242.00     47.56 o 
   0   8  18      176.56      117.40     46.30 o 
 -17   1  19       10.59      -23.33     36.55 o 
 -15   1  19      104.96       72.56     32.41 o 
 -13   1  19       26.63       30.75     28.60 o 
 -11   1  19        4.24       10.11     25.32 o 
  -9   1  19       99.35      124.99     26.36 o 
  -7   1  19      286.53      253.15     32.09 o 
  -5   1  19       67.94       64.48     27.43 o 
  -3   1  19      177.83      235.64     29.64 o 
  -1   1  19       34.03       71.45     29.12 o 
   1   1  19       22.08      -16.04     29.86 o 
   3   1  19      137.16      181.54     34.54 o 
   5   1  19       61.42       64.78     38.22 o 
   7   1  19       53.67       69.00     43.54 o 
 -16   2  19       53.59       43.63     49.48 o 
 -14   2  19        1.44      -32.36     43.40 o 
 -12   2  19       28.71      -21.16     43.01 o 
 -10   2  19      231.98      233.31     43.01 o 
  -8   2  19       75.55       89.49     28.24 o 
  -6   2  19      292.43      292.67     30.92 o 
  -4   2  19      708.60      806.13     40.79 o 
  -2   2  19      231.07      228.04     31.95 o 
   0   2  19      410.26      662.15     40.09 o 
   2   2  19       69.82       49.07     33.10 o 
   4   2  19        6.51      -12.44     33.27 o 
   6   2  19      213.69      227.86     51.73 o 
 -15   3  19        3.94       61.89     48.97 o 
 -13   3  19       66.98      156.49     63.04 o 
 -11   3  19       22.17       -6.69     46.23 o 
  -9   3  19      727.21      713.67     56.23 o 
  -7   3  19        7.15      -13.25     38.29 o 
  -5   3  19      274.51      353.18    195.42 o 
  -3   3  19      182.81      160.95     40.04 o 
  -1   3  19      562.05      697.75     56.46 o 
   1   3  19      195.02       85.68     45.99 o 
   3   3  19     1054.28     1306.74     72.76 o 
   5   3  19       57.05       22.99     50.26 o 
   7   3  19       55.87       84.94     46.63 o 
 -16   4  19       39.84       45.81    142.89 o 
 -14   4  19       47.71       80.78     52.51 o 
 -12   4  19      443.23      361.41     56.46 o 
 -10   4  19       31.83        2.10     98.76 o 
  -8   4  19       35.18       73.69     44.28 o 
  -6   4  19       20.86      -17.65     44.28 o 
  -4   4  19      602.16      679.84     54.92 o 
  -2   4  19       42.19       71.45     41.60 o 
   0   4  19       23.90       29.42     41.60 o 
   2   4  19     1211.25     1198.11    119.78 o 
   4   4  19       32.56        5.16     51.43 o 
   6   4  19      409.67      463.25     71.32 o 
 -15   5  19        3.68       11.31     57.44 o 
 -13   5  19       14.60       -9.73     56.23 o 
 -11   5  19      182.32      137.58     56.23 o 
  -9   5  19      139.71      144.04     48.97 o 
  -7   5  19       51.50      -34.20     43.01 o 
  -5   5  19      163.66      234.01     50.52 o 
  -3   5  19      458.94      398.84     92.46 o 
  -1   5  19      109.33      134.49     50.52 o 
   1   5  19       86.29      -41.79     71.45 o 
   3   5  19       39.69       30.35     67.24 o 
   5   5  19        1.83       -3.98     56.23 o 
 -12   6  19        4.01      -61.17     53.24 o 
 -10   6  19       34.12       34.09     52.53 o 
  -8   6  19       25.72       21.37     51.43 o 
  -6   6  19       35.30       32.36     36.24 o 
  -4   6  19       83.30       11.84     48.43 o 
  -2   6  19       80.08      -31.89     50.26 o 
   0   6  19       57.18        8.53     51.43 o 
   2   6  19       93.56       -4.20    130.28 o 
   4   6  19      106.15      155.10     62.19 o 
 -11   7  19       11.36      -21.01     59.43 o 
  -9   7  19        0.11      -79.87     53.24 o 
  -7   7  19     1145.14     1145.55     80.07 o 
  -5   7  19      101.78       26.82     62.03 o 
  -3   7  19      123.52      184.09     43.24 o 
  -1   7  19       79.10      -28.56     57.89 o 
   1   7  19       54.40       61.20     75.65 o 
  -8   8  19       93.06       86.53     67.24 o 
  -6   8  19      323.45      424.94     98.18 o 
  -4   8  19      125.28      134.33     47.60 o 
  -2   8  19        4.80      -57.66     43.30 o 
 -16   0  20        2.27      -60.41     47.27 o 
 -14   0  20      178.47      179.14     47.27 o 
 -12   0  20       69.22      102.97     41.60 o 
 -10   0  20      133.08      117.67     38.63 o 
  -8   0  20     1823.47     1491.14    113.47 o 
  -6   0  20     5236.84     5246.94    132.38 o 
  -4   0  20      619.30      625.64     45.99 o 
  -2   0  20      111.43      214.67     38.63 o 
   0   0  20      467.53      508.52     63.04 o 
   2   0  20      359.91      151.30     63.04 o 
   4   0  20       73.62      163.90     63.04 o 
   6   0  20      220.94      281.58     84.05 o 
 -17   1  20        0.62      -64.04     42.69 o 
 -15   1  20      161.80      185.23     34.18 o 
 -13   1  20       39.85       -2.55     28.42 o 
 -11   1  20      168.48      194.37     39.87 o 
  -9   1  20       79.12      128.84     32.73 o 
  -7   1  20      157.02      119.00     32.09 o 
  -5   1  20      293.08      154.41     42.34 o 
  -3   1  20      134.27      172.30     32.29 o 
  -1   1  20       78.02       42.91     32.09 o 
   1   1  20      541.56      763.03     44.44 o 
   3   1  20        3.32       38.90     35.53 o 
   5   1  20      203.94      255.51     45.25 o 
   7   1  20       69.13       73.09     43.54 o 
 -16   2  20        1.27       34.32    121.88 o 
 -14   2  20       10.16       42.16     47.27 o 
 -12   2  20      148.20      225.60     48.43 o 
 -10   2  20        4.70      -56.50     54.63 o 
  -8   2  20      133.62      175.60     41.60 o 
  -6   2  20       10.92       41.03     33.91 o 
  -4   2  20      294.50      318.19     33.27 o 
  -2   2  20       23.47      -15.06     30.92 o 
   0   2  20      525.26      571.41     61.38 o 
   2   2  20       15.20        2.29     34.72 o 
   4   2  20      167.59      199.15     40.01 o 
   6   2  20        0.36       43.16     41.74 o 
 -15   3  20        1.77      105.91     59.21 o 
 -13   3  20        0.56       14.71     47.55 o 
 -11   3  20       46.82       60.88     48.97 o 
  -9   3  20        5.74       13.48     86.15 o 
  -7   3  20       11.21       19.46     42.03 o 
  -5   3  20       36.52       23.97     40.04 o 
  -3   3  20      280.82      218.86     44.58 o 
  -1   3  20       41.61      -22.96     41.29 o 
   1   3  20        5.42      -35.51     67.24 o 
   3   3  20       80.68       99.38     50.26 o 
   5   3  20        6.56       44.46     56.23 o 
 -14   4  20        5.64       37.82     53.49 o 
 -12   4  20       60.53       71.67     54.92 o 
 -10   4  20        9.00      -27.97     67.24 o 
  -8   4  20       14.21        6.78     50.43 o 
  -6   4  20      101.96       46.23     67.24 o 
  -4   4  20      106.96      114.56     45.42 o 
  -2   4  20       17.98      -16.81     63.04 o 
   0   4  20        1.61      -12.61     47.55 o 
   2   4  20       66.43      190.37     53.24 o 
   4   4  20       36.33        1.08     57.89 o 
 -13   5  20        2.36       12.37     51.94 o 
 -11   5  20       83.43       67.24     56.23 o 
  -9   5  20       44.85       50.43     50.52 o 
  -7   5  20       29.78       28.92     50.26 o 
  -5   5  20       87.54       61.51     52.53 o 
  -3   5  20      117.19      135.47     50.26 o 
  -1   5  20        5.23      -10.97     53.24 o 
   1   5  20      322.77      329.66     60.87 o 
   3   5  20      314.20      244.62     67.24 o 
 -12   6  20        0.31       13.54     67.24 o 
 -10   6  20       26.01      -22.41     52.51 o 
  -8   6  20        2.01      -36.62     84.05 o 
  -6   6  20      317.86      399.44     98.76 o 
  -4   6  20      177.48      249.02     56.23 o 
  -2   6  20       97.15      173.86     56.23 o 
   0   6  20      153.84      102.97     53.49 o 
   2   6  20       37.51      -23.11     62.41 o 
  -9   7  20        2.12       -6.30     59.21 o 
  -7   7  20      175.17      151.88     65.14 o 
  -5   7  20       34.64       16.68     41.96 o 
  -3   7  20       45.75       23.11     53.49 o 
  -1   7  20       38.15       27.03     54.92 o 
   1   7  20       78.90       28.83     63.84 o 
 -15   1  21        1.34      -42.27     50.26 o 
 -13   1  21       21.66      -34.01     35.18 o 
 -11   1  21       27.35       -2.80     32.73 o 
  -9   1  21        8.72       -6.41     32.09 o 
  -7   1  21        1.57      -25.46     29.64 o 
  -5   1  21       86.22       99.28     37.02 o 
  -3   1  21        7.14      -29.19     30.67 o 
  -1   1  21      262.12      284.97     38.82 o 
   1   1  21       11.11        3.42     35.53 o 
   3   1  21       19.33       44.86     39.95 o 
   5   1  21       87.70       41.55     51.94 o 
 -16   2  21       15.37        0.97     57.44 o 
 -14   2  21        1.81       48.01     48.97 o 
 -12   2  21        9.28       28.06     45.42 o 
 -10   2  21      102.43       90.43     45.42 o 
  -8   2  21        2.25       -0.47     42.03 o 
  -6   2  21       47.87       79.85     44.58 o 
  -4   2  21        1.10      -35.64     40.04 o 
  -2   2  21       93.74       87.22     33.80 o 
   0   2  21       53.61      112.60     36.46 o 
   2   2  21      464.25      497.59     45.13 o 
   4   2  21       82.53      188.59     44.70 o 
   6   2  21        9.07       34.26     44.98 o 
 -15   3  21        1.54      -10.56     54.44 o 
 -13   3  21       90.83       63.38     73.55 o 
 -11   3  21      187.47      247.92     71.45 o 
  -9   3  21      241.55      309.38     54.92 o 
  -7   3  21        5.59      -42.90     43.01 o 
  -5   3  21      571.85      579.44     57.44 o 
  -3   3  21        5.15      -64.24     67.24 o 
  -1   3  21      126.07      202.69     50.26 o 
   1   3  21       53.66      161.26     54.63 o 
   3   3  21       24.09      102.97     65.14 o 
   5   3  21      166.08      149.77    126.08 o 
 -14   4  21       77.73      165.13     59.57 o 
 -12   4  21        3.67       26.99     56.23 o 
 -10   4  21      373.89      303.66     54.92 o 
  -8   4  21       68.77       52.83     51.94 o 
  -6   4  21      180.07      122.00     48.97 o 
  -4   4  21        0.27      -35.93     45.42 o 
  -2   4  21      256.01      207.98     51.94 o 
   0   4  21        0.67      -48.53     45.99 o 
   2   4  21        7.75      -34.19     54.92 o 
   4   4  21      149.33       57.87    138.69 o 
 -13   5  21       23.67      -21.68     56.23 o 
 -11   5  21       25.77       13.04     57.89 o 
  -9   5  21       36.24      114.61     54.44 o 
  -7   5  21      191.73      137.55     54.44 o 
  -5   5  21        1.90      -75.78     50.52 o 
  -3   5  21       48.73      -48.26     45.99 o 
  -1   5  21       71.98        6.30     60.94 o 
   1   5  21      106.29      120.96     60.87 o 
   3   5  21      559.03      777.17     72.76 o 
 -12   6  21       20.52      136.05     63.84 o 
 -10   6  21        0.66       11.31     57.89 o 
  -8   6  21       43.73       48.82     57.44 o 
  -6   6  21       83.12       48.82    100.86 o 
  -4   6  21        1.92      -22.15     54.92 o 
  -2   6  21       50.90       46.55     57.44 o 
   0   6  21       22.65      -43.35     94.56 o 
  -9   7  21        0.05      -46.23     56.46 o 
  -7   7  21      114.61       10.61     86.15 o 
  -5   7  21       33.68       24.70     60.87 o 
  -3   7  21       36.79       38.23     60.43 o 
  -1   7  21        0.76       -0.49     63.84 o 
 -16   0  22      185.91      204.30     69.34 o 
 -14   0  22      115.03      126.34     48.33 o 
 -12   0  22       37.94        4.78     44.13 o 
 -10   0  22       22.87       33.62     41.60 o 
  -8   0  22        2.22       21.01     58.84 o 
  -6   0  22       73.25      151.30     58.84 o 
  -4   0  22      251.95      226.94     58.84 o 
  -2   0  22      263.15      386.65     63.04 o 
   0   0  22       36.77       88.26     67.24 o 
   2   0  22      137.98       54.63     63.04 o 
   4   0  22        2.82      -46.23     67.24 o 
 -15   1  22        1.28       29.77     53.24 o 
 -13   1  22        3.82        4.07     47.27 o 
 -11   1  22       24.91       53.93     35.87 o 
  -9   1  22      201.41      107.65     36.23 o 
  -7   1  22      173.81      195.76     36.98 o 
  -5   1  22       88.18       27.00     33.10 o 
  -3   1  22       50.73       51.35     33.27 o 
  -1   1  22      180.13      155.18     60.35 o 
   1   1  22      164.03      250.52     47.55 o 
   3   1  22       80.90      155.61     86.15 o 
   5   1  22       14.17       -4.20     92.46 o 
 -14   2  22        2.97      -28.82     51.94 o 
 -12   2  22        7.87       26.00     46.44 o 
 -10   2  22       36.49       31.52     48.33 o 
  -8   2  22        6.22       38.69     43.01 o 
  -6   2  22        0.84      -31.52     44.58 o 
  -4   2  22      116.11       70.50     45.99 o 
  -2   2  22        8.77      -47.82     43.01 o 
   0   2  22      125.97      133.16     51.94 o 
   2   2  22       27.44       51.01     49.66 o 
   4   2  22       12.86       -7.52     41.74 o 
 -15   3  22        1.11      -27.65     55.53 o 
 -13   3  22        3.82       15.70     56.23 o 
 -11   3  22      160.84      117.67     56.74 o 
  -9   3  22        0.95     -100.86     67.24 o 
  -7   3  22       23.30        8.27     47.27 o 
  -5   3  22       47.99       72.12     45.99 o 
  -3   3  22       39.05       58.20     48.97 o 
  -1   3  22       38.86       -6.30     50.52 o 
   1   3  22      143.91      101.63     48.97 o 
   3   3  22      692.18      464.25     63.43 o 
 -14   4  22        5.12       24.40     75.65 o 
 -12   4  22       39.74      103.94     60.43 o 
 -10   4  22      122.74      123.77     59.21 o 
  -8   4  22        5.55      -54.63     50.52 o 
  -6   4  22      111.06       85.53     54.92 o 
  -4   4  22        0.49      -58.84     51.94 o 
  -2   4  22        1.25      -21.40     48.43 o 
   0   4  22        6.42      -21.01     56.46 o 
   2   4  22       80.52       91.19     63.84 o 
 -11   5  22       33.87       53.58     58.55 o 
  -9   5  22        0.24      -31.29     53.24 o 
  -7   5  22       23.07       27.59     57.89 o 
  -5   5  22      164.92      170.61    132.38 o 
  -3   5  22       49.88       73.31     53.24 o 
  -1   5  22        0.09      -33.94     57.89 o 
   1   5  22      111.47       99.33    107.17 o 
 -10   6  22       33.64       49.30     60.43 o 
  -8   6  22        1.34       -1.68     58.55 o 
  -6   6  22       12.75        4.20     63.04 o 
  -4   6  22      141.46       70.11     60.87 o 
  -2   6  22        2.29      -25.73     60.87 o 
   0   6  22      199.72      217.14     66.42 o 
 -15   1  23        1.60      -57.93     92.46 o 
 -13   1  23        1.02      -26.74     48.97 o 
 -11   1  23        6.51      -12.75     56.74 o 
  -9   1  23      700.95      664.92     48.41 o 
  -7   1  23       15.47      -10.69     35.18 o 
  -5   1  23       52.91       17.91     35.38 o 
  -3   1  23        1.09      -62.74     54.63 o 
  -1   1  23       55.00       -8.09     40.04 o 
   1   1  23        7.47       30.86     47.27 o 
   3   1  23        3.63       39.99     51.94 o 
 -14   2  23       14.98       89.10     59.21 o 
 -12   2  23        0.23       13.75     48.43 o 
 -10   2  23       87.57       31.52     47.55 o 
  -8   2  23        0.52        4.93     43.01 o 
  -6   2  23      143.62      207.28     53.49 o 
  -4   2  23        3.46       56.29     48.97 o 
  -2   2  23      354.72      500.26     59.43 o 
   0   2  23        0.48       39.93     53.49 o 
   2   2  23       63.54      111.54     54.44 o 
 -13   3  23       24.04       99.26     62.19 o 
 -11   3  23       26.37      -54.05     53.24 o 
  -9   3  23      124.71      106.47     81.95 o 
  -7   3  23        9.90      -37.44     48.43 o 
  -5   3  23       21.90      102.52     48.97 o 
  -3   3  23       38.34       20.89     77.75 o 
  -1   3  23       23.92       -5.52     51.94 o 
   1   3  23        3.50      -10.51     56.46 o 
 -12   4  23        2.91      -59.16     57.44 o 
 -10   4  23        2.40      -12.27     54.92 o 
  -8   4  23       55.50       22.88     77.75 o 
  -6   4  23        2.53      -15.45     54.92 o 
  -4   4  23       11.32       38.06     53.24 o 
  -2   4  23      116.77      121.88     59.43 o 
   0   4  23       11.91      -13.71     58.84 o 
 -11   5  23       18.43      -20.35     56.23 o 
  -9   5  23        5.54       35.78     79.85 o 
  -7   5  23      170.82      189.12     59.43 o 
  -5   5  23       63.51      -10.87     60.87 o 
  -3   5  23       73.08      106.96     59.21 o 
  -1   5  23        8.52      -68.06     60.87 o 
  -8   6  23        3.03       56.74     65.38 o 
  -6   6  23        0.60      -85.32     63.84 o 
  -4   6  23        6.90      -86.15     57.44 o 
 -14   0  24        7.18       -8.41     67.24 o 
 -12   0  24       11.25      -54.63     63.04 o 
 -10   0  24      543.81      487.51     75.65 o 
  -8   0  24       54.41       21.01     67.24 o 
  -6   0  24       40.70      -42.03     63.04 o 
  -4   0  24      104.39       88.26     67.24 o 
  -2   0  24      179.76      100.86     67.24 o 
   0   0  24      242.89      353.02     84.05 o 
   2   0  24        6.50       71.45     67.24 o 
 -13   1  24        2.18      -19.33     88.26 o 
 -11   1  24        1.20      -18.91     50.52 o 
  -9   1  24      377.64      297.03     54.92 o 
  -7   1  24        1.49       12.61     58.84 o 
  -5   1  24       19.15       -5.04     44.28 o 
  -3   1  24      141.03      254.15     67.24 o 
  -1   1  24       21.73       42.16     45.99 o 
   1   1  24       88.87       26.84     45.99 o 
 -12   2  24        2.67      -20.79     75.65 o 
 -10   2  24       39.26      -26.06    102.97 o 
  -8   2  24       49.74       11.65     51.94 o 
  -6   2  24       22.56       48.63     63.04 o 
  -4   2  24       12.46      -52.87     90.36 o 
  -2   2  24       82.55      -22.03     48.97 o 
   0   2  24        0.73      -14.54     54.92 o 
   2   2  24      123.32      138.69     88.26 o 
 -13   3  24       86.83      121.06     60.43 o 
 -11   3  24        8.68        5.82     63.04 o 
  -9   3  24       12.27      -58.04     54.92 o 
  -7   3  24        1.31       32.90     51.43 o 
  -5   3  24      114.72      118.70     54.92 o 
  -3   3  24        0.56       -4.54     54.92 o 
  -1   3  24        3.78      -52.14     54.92 o 
   1   3  24        0.26      -65.14     59.21 o 
 -10   4  24       61.69       87.85     69.34 o 
  -8   4  24       27.50       18.91     59.43 o 
  -6   4  24        0.52      -45.70     59.21 o 
  -4   4  24       22.40     -115.81     77.75 o 
  -2   4  24       11.76      -25.22     59.43 o 
   0   4  24        0.17       54.02     60.43 o 
  -9   5  24        6.71       -1.62     57.89 o 
  -7   5  24       17.28      -95.76     63.84 o 
  -5   5  24        0.40      -46.96    102.97 o 
  -3   5  24       18.31      -42.34     59.21 o 
 -13   1  25        3.70       75.65     71.45 o 
 -11   1  25        0.89       33.62     75.65 o 
  -9   1  25       84.14      -96.66     71.45 o 
  -7   1  25        0.38       21.01     67.24 o 
  -5   1  25       34.58        8.41     63.04 o 
  -3   1  25        2.56     -100.86     67.24 o 
  -1   1  25       10.19       42.27     67.24 o 
 -12   2  25        0.46      -24.55     67.24 o 
 -10   2  25        7.08      -29.42     56.46 o 
  -8   2  25        0.05       -6.13     54.92 o 
  -6   2  25       44.38      134.95     52.53 o 
  -4   2  25        0.09      -20.05    107.17 o 
  -2   2  25       94.17      109.27     84.05 o 
   0   2  25       14.92      -29.42     84.05 o 
 -11   3  25       60.62      -39.67     60.87 o 
  -9   3  25       21.89        8.63     54.44 o 
  -7   3  25        0.91      -77.15     51.43 o 
  -5   3  25        1.64      -91.41     60.94 o 
  -3   3  25        7.87       -6.57     57.89 o 
  -1   3  25        0.41       -2.10     59.43 o 
  -8   4  25       11.98        8.41     56.46 o 
  -6   4  25      195.24      178.86     63.43 o 
  -4   4  25       34.65       16.81     57.44 o 
 -10   0  26      214.14      176.51     79.85 o 
  -8   0  26      732.81      630.40     92.46 o 
  -6   0  26       11.59       21.01     71.45 o 
  -4   0  26       17.87       25.22     71.45 o 
  -2   0  26        0.29       67.24     67.24 o 
 -11   1  26       72.29       96.66     79.85 o 
  -9   1  26      163.88       33.62     79.85 o 
  -7   1  26        4.07     -113.47     75.65 o 
  -5   1  26        4.51       16.81     67.24 o 
  -3   1  26        0.08     -107.17     71.45 o 
 -10   2  26       17.61      -26.92     54.44 o 
  -8   2  26       12.18       21.01     56.46 o 
  -6   2  26       18.71      -29.42     79.85 o 
  -4   2  26       35.38       75.65     71.45 o 
  -2   2  26       10.75       12.61     71.45 o 
  -9   3  26       10.64       29.42     62.41 o 
  -7   3  26        1.52        1.94     57.44 o 
  -5   3  26       45.40       64.93     59.21 o 
  -7   1  27        1.32       -4.20     84.05 o 
  -5   1  27        3.79      -25.22     71.45 o 
                                                 
